# Supplementary material for: The evolution and genetic diversity of avian influenza A(H9N2) viruses in Cambodia, 2015 – 2016
Source: PLoS One. 2019 Dec 9;14(12):e0225428. doi: 10.1371/journal.pone.0225428 (PMC6901181; doi:10.1371/journal.pone.0225428)
Supplement: S1 Table — (XLSX) [file pone.0225428.s005.xlsx]

## Sheet: S1 - Sample Summary
							Genotypes									Sequence Accession
No.	Virus Designation	Year	Collection Date (yyyy-mm-dd)	Source	Poultry Origin*	Complete Genome	Genotype	PB2	PB1	PA	HA	NP	NA	MP	NS	Database	Isolate ID	PB2	PB1	PA	HA	NP	NA	MP	NS	Antiviral Testing
1	A/chicken/Cambodia/a29W9M1/2016	2016	2016-03-02	Chicken	Prey Veng	Complete	V	G1/97	F/98	F/98	BJ/94	F/98	G9/97	G1/97	BJ/94	GISAID	EPI_ISL_321549	EPI1275395	EPI1275396	EPI1275394	EPI1275398	EPI1275391	EPI1275397	EPI1275393	EPI1275392	Yes
2	A/chicken/Cambodia/a30W9M1/2016	2016	2016-03-02	Chicken	Prey Veng	Complete	V	G1/97	F/98	F/98	BJ/94	F/98	G9/97	G1/97	BJ/94	GISAID	EPI_ISL_321550	EPI1275403	EPI1275404	EPI1275402	EPI1275406	EPI1275399	EPI1275405	EPI1275401	EPI1275400	Yes
3	A/chicken/Cambodia/a38W9M1/2016	2016	2016-03-03	Chicken	Pursat	Complete	V	G1/97	F/98	F/98	BJ/94	F/98	G9/97	G1/97	BJ/94	GISAID	EPI_ISL_321554	EPI1275435	EPI1275436	EPI1275434	EPI1275438	EPI1275431	EPI1275437	EPI1275433	EPI1275432	Yes
4	A/chicken/Cambodia/a47W9M1/2016	2016	2016-03-04	Chicken	Takeo	Complete	V	G1/97	F/98	F/98	BJ/94	F/98	G9/97	G1/97	BJ/94	GISAID	EPI_ISL_321555	EPI1275443	EPI1275444	EPI1275442	EPI1275446	EPI1275439	EPI1275445	EPI1275441	EPI1275440	Yes
5	A/chicken/Cambodia/a50W9M1/2016	2016	2016-03-04	Chicken	Prey Veng	Complete	V	G1/97	F/98	F/98	BJ/94	F/98	G9/97	G1/97	BJ/94	GISAID	EPI_ISL_321556	EPI1275451	EPI1275452	EPI1275450	EPI1275454	EPI1275447	EPI1275453	EPI1275449	EPI1275448	Yes
6	A/chicken/Cambodia/a58W22M1/2016	2016	2016-05-23	Chicken	Kampong Chhnang	Complete	V	G1/97	F/98	F/98	BJ/94	F/98	G9/97	G1/97	BJ/94	GISAID	EPI_ISL_321557	EPI1275459	EPI1275460	EPI1275458	EPI1275462	EPI1275455	EPI1275461	EPI1275457	EPI1275456	Yes
7	A/chicken/Cambodia/a59W22M1/2016	2016	2016-05-23	Chicken	Kampot, Prey Veng	Complete	P	F/98	F/98	F/98	BJ/94	F/98	G9/97	G1/97	BJ/94	GISAID	EPI_ISL_321558	EPI1275467	EPI1275468	EPI1275466	EPI1275470	EPI1275463	EPI1275469	EPI1275465	EPI1275464	Yes
8	A/chicken/Cambodia/a77W22M1/2016	2016	2016-05-25	Chicken	Takeo	Complete	V	G1/97	F/98	F/98	BJ/94	F/98	G9/97	G1/97	BJ/94	GISAID	EPI_ISL_321559	EPI1275475	EPI1275476	EPI1275474	EPI1275478	EPI1275471	EPI1275477	EPI1275473	EPI1275472	Yes
9	A/chicken/Cambodia/a79W22M1/2016	2016	2016-05-25	Chicken	Kandal	Complete	V	G1/97	F/98	F/98	BJ/94	F/98	G9/97	G1/97	BJ/94	GISAID	EPI_ISL_321560	EPI1275483	EPI1275484	EPI1275482	EPI1275486	EPI1275479	EPI1275485	EPI1275481	EPI1275480	Yes
10	A/chicken/Cambodia/a80W22M1/2016	2016	2016-05-25	Chicken	Kandal	Complete	V	G1/97	F/98	F/98	BJ/94	F/98	G9/97	G1/97	BJ/94	GISAID	EPI_ISL_321561	EPI1275491	EPI1275492	EPI1275490	EPI1275494	EPI1275487	EPI1275493	EPI1275489	EPI1275488	Yes
11	A/chicken/Cambodia/Z150W14M1/2015	2015	2015-03-30	Chicken	Takeo, Prey Veng	Complete	V	G1/97	F/98	F/98	BJ/94	F/98	G9/97	G1/97	BJ/94	GISAID	EPI_ISL_321508	EPI1275067	EPI1275068	EPI1275066	EPI1275070	EPI1275063	EPI1275069	EPI1275065	EPI1275064	Yes
12	A/chicken/Cambodia/Z230W18M1/2015	2015	2015-04-28	Chicken	Takeo	Complete	P	F/98	F/98	F/98	BJ/94	F/98	G9/97	G1/97	BJ/94	GISAID	EPI_ISL_321564	EPI1275515	EPI1275516	EPI1275514	EPI1275518	EPI1275511	EPI1275517	EPI1275513	EPI1275512	Yes
13	A/chicken/Cambodia/Z248W19M1/2015	2015	2015-05-04	Chicken	Prey Veng	Complete	P	F/98	F/98	F/98	BJ/94	F/98	G9/97	G1/97	BJ/94	GISAID	EPI_ISL_321509	EPI1275075	EPI1275076	EPI1275074	EPI1275078	EPI1275071	EPI1275077	EPI1275073	EPI1275072	Yes
14	A/chicken/Cambodia/Z269W20M1/2015	2015	2015-05-11	Chicken	Takeo	Complete	V	G1/97	F/98	F/98	BJ/94	F/98	G9/97	G1/97	BJ/94	GISAID	EPI_ISL_321511	EPI1275091	EPI1275092	EPI1275090	EPI1275094	EPI1275087	EPI1275093	EPI1275089	EPI1275088	Yes
15	A/chicken/Cambodia/Z27W8M1/2015	2015	2015-02-16	Chicken	Takeo	Complete	P	F/98	F/98	F/98	BJ/94	F/98	G9/97	G1/97	BJ/94	GISAID	EPI_ISL_321503	EPI1275027	EPI1275028	EPI1275026	EPI1275030	EPI1275023	EPI1275029	EPI1275025	EPI1275024	Yes
16	A/chicken/Cambodia/Z287W21M1/2015	2015	2015-05-18	Chicken	Takeo	Complete	P	F/98	F/98	F/98	BJ/94	F/98	G9/97	G1/97	BJ/94	GISAID	EPI_ISL_321513	EPI1275107	EPI1275108	EPI1275106	EPI1275110	EPI1275103	EPI1275109	EPI1275105	EPI1275104	Yes
17	A/chicken/Cambodia/Z28W8M1/2015	2015	2015-02-16	Chicken	Takeo	Complete	P	F/98	F/98	F/98	BJ/94	F/98	G9/97	G1/97	BJ/94	GISAID	EPI_ISL_321504	EPI1275035	EPI1275036	EPI1275034	EPI1275038	EPI1275031	EPI1275037	EPI1275033	EPI1275032	Yes
18	A/chicken/Cambodia/Z29W8M1/2015	2015	2015-02-16	Chicken	Kampot, Takeo	Complete	P	F/98	F/98	F/98	BJ/94	F/98	G9/97	G1/97	BJ/94	GISAID	EPI_ISL_321505	EPI1275043	EPI1275044	EPI1275042	EPI1275046	EPI1275039	EPI1275045	EPI1275041	EPI1275040	Yes
19	A/chicken/Cambodia/Z308W22M1/2015	2015	2015-05-25	Chicken	Takeo, Kampong Speu	Complete	P	F/98	F/98	F/98	BJ/94	F/98	G9/97	G1/97	BJ/94	GISAID	EPI_ISL_321514	EPI1275115	EPI1275116	EPI1275114	EPI1275118	EPI1275111	EPI1275117	EPI1275113	EPI1275112	Yes
20	A/chicken/Cambodia/Z30W8M1/2015	2015	2015-02-16	Chicken	Kampot, Takeo	Complete	P	F/98	F/98	F/98	BJ/94	F/98	G9/97	G1/97	BJ/94	GISAID	EPI_ISL_321506	EPI1275051	EPI1275052	EPI1275050	EPI1275054	EPI1275047	EPI1275053	EPI1275049	EPI1275048	Yes
21	A/chicken/Cambodia/Z350W24M1/2015	2015	2015-06-09	Chicken	Takeo	Complete	P	F/98	F/98	F/98	BJ/94	F/98	G9/97	G1/97	BJ/94	GISAID	EPI_ISL_321516	EPI1275131	EPI1275132	EPI1275130	EPI1275134	EPI1275127	EPI1275133	EPI1275129	EPI1275128	Yes
22	A/chicken/Cambodia/Z430W28M1/2015	2015	2015-07-06	Chicken	Takeo	Complete	V	G1/97	F/98	F/98	BJ/94	F/98	G9/97	G1/97	BJ/94	GISAID	EPI_ISL_321518	EPI1275147	EPI1275148	EPI1275146	EPI1275150	EPI1275143	EPI1275149	EPI1275145	EPI1275144	No
23	A/chicken/Cambodia/Z450W29M1/2015	2015	2015-07-14	Chicken	Takeo	Complete	P	F/98	F/98	F/98	BJ/94	F/98	G9/97	G1/97	BJ/94	GISAID	EPI_ISL_321519	EPI1275155	EPI1275156	EPI1275154	EPI1275158	EPI1275151	EPI1275157	EPI1275153	EPI1275152	Yes
24	A/chicken/Cambodia/Z457W29M3/2015	2015	2015-07-13	Chicken	Takeo	Complete	V	G1/97	F/98	F/98	BJ/94	F/98	G9/97	G1/97	BJ/94	GISAID	EPI_ISL_321520	EPI1275163	EPI1275164	EPI1275162	EPI1275166	EPI1275159	EPI1275165	EPI1275161	EPI1275160	Yes
25	A/chicken/Cambodia/Z517W32M3/2015	2015	2015-08-04	Chicken	Takeo	Complete	V	G1/97	F/98	F/98	BJ/94	F/98	G9/97	G1/97	BJ/94	GISAID	EPI_ISL_321521	EPI1275171	EPI1275172	EPI1275170	EPI1275174	EPI1275167	EPI1275173	EPI1275169	EPI1275168	Yes
26	A/chicken/Cambodia/Z518W32M3/2015	2015	2015-08-04	Chicken	Takeo	Complete	V	G1/97	F/98	F/98	BJ/94	F/98	G9/97	G1/97	BJ/94	GISAID	EPI_ISL_321522	EPI1275179	EPI1275180	EPI1275178	EPI1275182	EPI1275175	EPI1275181	EPI1275177	EPI1275176	Yes
27	A/chicken/Cambodia/Z519W32M3/2015	2015	2015-08-04	Chicken	Takeo	Complete	P	F/98	F/98	F/98	BJ/94	F/98	G9/97	G1/97	BJ/94	GISAID	EPI_ISL_321523	EPI1275187	EPI1275188	EPI1275186	EPI1275190	EPI1275183	EPI1275189	EPI1275185	EPI1275184	Yes
28	A/chicken/Cambodia/Z520W32M3/2015	2015	2015-08-04	Chicken	Takeo	Complete	P	F/98	F/98	F/98	BJ/94	F/98	G9/97	G1/97	BJ/94	GISAID	EPI_ISL_321524	EPI1275195	EPI1275196	EPI1275194	EPI1275198	EPI1275191	EPI1275197	EPI1275193	EPI1275192	Yes
29	A/chicken/Cambodia/Z530W33M1/2015	2015	2015-08-10	Chicken	Takeo	Complete	V	G1/97	F/98	F/98	BJ/94	F/98	G9/97	G1/97	BJ/94	GISAID	EPI_ISL_321525	EPI1275203	EPI1275204	EPI1275202	EPI1275206	EPI1275199	EPI1275205	EPI1275201	EPI1275200	Yes
30	A/chicken/Cambodia/Z567W35M1/2015	2015	2015-08-24	Chicken	Takeo	Complete	P	F/98	F/98	F/98	BJ/94	F/98	G9/97	G1/97	BJ/94	GISAID	EPI_ISL_321528	EPI1275227	EPI1275228	EPI1275226	EPI1275230	EPI1275223	EPI1275229	EPI1275225	EPI1275224	Yes
31	A/chicken/Cambodia/Z587W36M1/2015	2015	2015-08-31	Chicken	Takeo	Complete	V	G1/97	F/98	F/98	BJ/94	F/98	G9/97	G1/97	BJ/94	GISAID	EPI_ISL_321529	EPI1275235	EPI1275236	EPI1275234	EPI1275238	EPI1275231	EPI1275237	EPI1275233	EPI1275232	Yes
32	A/chicken/Cambodia/Z640W38M3/2015	2015	2015-09-15	Chicken	Takeo	Complete	P	F/98	F/98	F/98	BJ/94	F/98	G9/97	G1/97	BJ/94	GISAID	EPI_ISL_321532	EPI1275259	EPI1275260	EPI1275258	EPI1275262	EPI1275255	EPI1275261	EPI1275257	EPI1275256	Yes
33	A/chicken/Cambodia/Z648W39M1/2015	2015	2015-09-21	Chicken	Takeo	Complete	P	F/98	F/98	F/98	BJ/94	F/98	G9/97	G1/97	BJ/94	GISAID	EPI_ISL_321533	EPI1275267	EPI1275268	EPI1275266	EPI1275270	EPI1275263	EPI1275269	EPI1275265	EPI1275264	Yes
34	A/chicken/Cambodia/Z748W44M1/2015	2015	2015-10-27	Chicken	Prey Veng	Complete	P	F/98	F/98	F/98	BJ/94	F/98	G9/97	G1/97	BJ/94	GISAID	EPI_ISL_321535	EPI1275283	EPI1275284	EPI1275282	EPI1275286	EPI1275279	EPI1275285	EPI1275281	EPI1275280	Yes
35	A/chicken/Cambodia/Z789W46M1/2015	2015	2015-11-10	Chicken	Pursat	Complete	V	G1/97	F/98	F/98	BJ/94	F/98	G9/97	G1/97	BJ/94	GISAID	EPI_ISL_321536	EPI1275291	EPI1275292	EPI1275290	EPI1275294	EPI1275287	EPI1275293	EPI1275289	EPI1275288	Yes
36	A/chicken/Cambodia/Z820W47M3/2015	2015	2015-11-16	Chicken	Takeo	Complete	V	G1/97	F/98	F/98	BJ/94	F/98	G9/97	G1/97	BJ/94	GISAID	EPI_ISL_321537	EPI1275299	EPI1275300	EPI1275298	EPI1275302	EPI1275295	EPI1275301	EPI1275297	EPI1275296	Yes
37	A/chicken/Cambodia/Z838W48M3/2015	2015	2015-11-28	Chicken	Takeo	Complete	V	G1/97	F/98	F/98	BJ/94	F/98	G9/97	G1/97	BJ/94	GISAID	EPI_ISL_321538	EPI1275307	EPI1275308	EPI1275306	EPI1275310	EPI1275303	EPI1275309	EPI1275305	EPI1275304	Yes
38	A/chicken/Cambodia/Z839W48M3/2015	2015	2015-11-28	Chicken	Takeo	Complete	V	G1/97	F/98	F/98	BJ/94	F/98	G9/97	G1/97	BJ/94	GISAID	EPI_ISL_321539	EPI1275315	EPI1275316	EPI1275314	EPI1275318	EPI1275311	EPI1275317	EPI1275313	EPI1275312	Yes
39	A/chicken/Cambodia/Z858W49M3/2015	2015	2015-11-30	Chicken	Takeo	Complete	V	G1/97	F/98	F/98	BJ/94	F/98	G9/97	G1/97	BJ/94	GISAID	EPI_ISL_321542	EPI1275339	EPI1275340	EPI1275338	EPI1275342	EPI1275335	EPI1275341	EPI1275337	EPI1275336	Yes
40	A/chicken/Cambodia/Z860W49M3/2015	2015	2015-11-30	Chicken	Takeo	Complete	V	G1/97	F/98	F/98	BJ/94	F/98	G9/97	G1/97	BJ/94	GISAID	EPI_ISL_321543	EPI1275347	EPI1275348	EPI1275346	EPI1275350	EPI1275343	EPI1275349	EPI1275345	EPI1275344	Yes
41	A/chicken/Cambodia/Z869W50M1/2015	2015	2015-12-06	Chicken	Prey Veng	Complete	P	F/98	F/98	F/98	BJ/94	F/98	G9/97	G1/97	BJ/94	GISAID	EPI_ISL_321544	EPI1275355	EPI1275356	EPI1275354	EPI1275358	EPI1275351	EPI1275357	EPI1275353	EPI1275352	Yes
42	A/chicken/Cambodia/Z888W51M1/2015	2015	2015-12-14	Chicken	Kampong Thom	Complete	P	F/98	F/98	F/98	BJ/94	F/98	G9/97	G1/97	BJ/94	GISAID	EPI_ISL_321545	EPI1275363	EPI1275364	EPI1275362	EPI1275366	EPI1275359	EPI1275365	EPI1275361	EPI1275360	Yes
43	A/chicken/Cambodia/Z909W52M1/2015	2015	2015-12-21	Chicken	Prey Veng	Complete	P	F/98	F/98	F/98	BJ/94	F/98	G9/97	G1/97	BJ/94	GISAID	EPI_ISL_321546	EPI1275371	EPI1275372	EPI1275370	EPI1275374	EPI1275367	EPI1275373	EPI1275369	EPI1275368	Yes
44	A/duck/Cambodia/a14W9M1/2016	2016	2016-03-01	Duck	Kampong Cham	Complete	V	G1/97	F/98	F/98	BJ/94	F/98	G9/97	G1/97	BJ/94	GISAID	EPI_ISL_321548	EPI1275387	EPI1275388	EPI1275386	EPI1275390	EPI1275383	EPI1275389	EPI1275385	EPI1275384	No
45	A/duck/Cambodia/a33W9M1/2016	2016	2016-03-03	Duck	Takeo, Prey Veng	Complete	V	G1/97	F/98	F/98	BJ/94	F/98	G9/97	G1/97	BJ/94	GISAID	EPI_ISL_321551	EPI1275411	EPI1275412	EPI1275410	EPI1275414	EPI1275407	EPI1275413	EPI1275409	EPI1275408	Yes
46	A/duck/Cambodia/a34W9M1/2016	2016	2016-03-03	Duck	Takeo, Prey Veng	Complete	V	G1/97	F/98	F/98	BJ/94	F/98	G9/97	G1/97	BJ/94	GISAID	EPI_ISL_321552	EPI1275419	EPI1275420	EPI1275418	EPI1275422	EPI1275415	EPI1275421	EPI1275417	EPI1275416	Yes
47	A/duck/Cambodia/a36W9M1/2016	2016	2016-03-03	Duck	Phnom Penh	Complete	V	G1/97	F/98	F/98	BJ/94	F/98	G9/97	G1/97	BJ/94	GISAID	EPI_ISL_321553	EPI1275427	EPI1275428	EPI1275426	EPI1275430	EPI1275423	EPI1275429	EPI1275425	EPI1275424	Yes
48	A/duck/Cambodia/a95W22M1/2016	2016	2016-05-27	Duck	Pursat	Complete	V	G1/97	F/98	F/98	BJ/94	F/98	G9/97	G1/97	BJ/94	GISAID	EPI_ISL_321562	EPI1275499	EPI1275500	EPI1275498	EPI1275502	EPI1275495	EPI1275501	EPI1275497	EPI1275496	Yes
49	A/duck/Cambodia/Z25W8M1/2015	2015	2015-02-16	Duck	Kandal	Complete	P	F/98	F/98	F/98	BJ/94	F/98	G9/97	G1/97	BJ/94	GISAID	EPI_ISL_321502	EPI1275019	EPI1275020	EPI1275018	EPI1275022	EPI1275015	EPI1275021	EPI1275017	EPI1275016	Yes
50	A/duck/Cambodia/Z263W20M1/2015	2015	2015-05-11	Duck	Kampong Cham	Complete	P	F/98	F/98	F/98	BJ/94	F/98	G9/97	G1/97	BJ/94	GISAID	EPI_ISL_321510	EPI1275083	EPI1275084	EPI1275082	EPI1275086	EPI1275079	EPI1275085	EPI1275081	EPI1275080	Yes
51	A/duck/Cambodia/Z284W21M1/2015	2015	2015-05-18	Duck	Kandal	Complete	P	F/98	F/98	F/98	BJ/94	F/98	G9/97	G1/97	BJ/94	GISAID	EPI_ISL_321512	EPI1275099	EPI1275100	EPI1275098	EPI1275102	EPI1275095	EPI1275101	EPI1275097	EPI1275096	Yes
52	A/duck/Cambodia/Z333W23M3/2015	2015	2015-06-03	Duck	Takeo	Complete	V	G1/97	F/98	F/98	BJ/94	F/98	G9/97	G1/97	BJ/94	GISAID	EPI_ISL_321515	EPI1275123	EPI1275124	EPI1275122	EPI1275126	EPI1275119	EPI1275125	EPI1275121	EPI1275120	Yes
53	A/duck/Cambodia/Z33W8M3/2015	2015	2015-02-17	Duck	Takeo	Complete	P	F/98	F/98	F/98	BJ/94	F/98	G9/97	G1/97	BJ/94	GISAID	EPI_ISL_321507	EPI1275059	EPI1275060	EPI1275058	EPI1275062	EPI1275055	EPI1275061	EPI1275057	EPI1275056	Yes
54	A/duck/Cambodia/Z416W27M3/2015	2015	2015-06-30	Duck	Takeo	Complete	P	F/98	F/98	F/98	BJ/94	F/98	G9/97	G1/97	BJ/94	GISAID	EPI_ISL_321517	EPI1275139	EPI1275140	EPI1275138	EPI1275142	EPI1275135	EPI1275141	EPI1275137	EPI1275136	Yes
55	A/duck/Cambodia/Z495W31M3/2015	2015	2015-08-01	Duck	Battambang	Incomplete	V	G1/97	F/98	F/98	BJ/94	F/98	G9/97	G1/97	BJ/94	GISAID	EPI_ISL_331239	EPI1318920	EPI1318921	EPI1318919	EPI1318923	EPI1318916	EPI1318922	EPI1318918	EPI1318917	No
56	A/duck/Cambodia/Z544W34M1/2015	2015	2015-08-18	Duck	Kampong Cham	Complete	V	G1/97	F/98	F/98	BJ/94	F/98	G9/97	G1/97	BJ/94	GISAID	EPI_ISL_321526	EPI1275211	EPI1275212	EPI1275210	EPI1275214	EPI1275207	EPI1275213	EPI1275209	EPI1275208	No
57	A/duck/Cambodia/Z566W35M1/2015	2015	2015-08-24	Duck	Kampong Cham	Complete	P	F/98	F/98	F/98	BJ/94	F/98	G9/97	G1/97	BJ/94	GISAID	EPI_ISL_321527	EPI1275219	EPI1275220	EPI1275218	EPI1275222	EPI1275215	EPI1275221	EPI1275217	EPI1275216	Yes
58	A/duck/Cambodia/Z605W37M1/2015	2015	2015-09-07	Duck	Phnom Penh	Complete	V	G1/97	F/98	F/98	BJ/94	F/98	G9/97	G1/97	BJ/94	GISAID	EPI_ISL_321530	EPI1275243	EPI1275244	EPI1275242	EPI1275246	EPI1275239	EPI1275245	EPI1275241	EPI1275240	Yes
59	A/duck/Cambodia/Z606W37M1/2015	2015	2015-09-07	Duck	Phnom Penh	Complete	V	G1/97	F/98	F/98	BJ/94	F/98	G9/97	G1/97	BJ/94	GISAID	EPI_ISL_321531	EPI1275251	EPI1275252	EPI1275250	EPI1275254	EPI1275247	EPI1275253	EPI1275249	EPI1275248	Yes
60	A/duck/Cambodia/Z684W41M1/2015	2015	2015-10-06	Duck	Kampong Cham	Complete	V	G1/97	F/98	F/98	BJ/94	F/98	G9/97	G1/97	BJ/94	GISAID	EPI_ISL_321534	EPI1275275	EPI1275276	EPI1275274	EPI1275278	EPI1275271	EPI1275277	EPI1275273	EPI1275272	Yes
61	A/duck/Cambodia/Z76W10M3/2015	2015	2015-03-03	Duck	Takeo	Complete	P	F/98	F/98	F/98	BJ/94	F/98	G9/97	G1/97	BJ/94	GISAID	EPI_ISL_321563	EPI1275507	EPI1275508	EPI1275506	EPI1275510	EPI1275503	EPI1275509	EPI1275505	EPI1275504	Yes
62	A/duck/Cambodia/Z845W49M1/2015	2015	2015-11-30	Duck	Phnom Penh	Complete	V	G1/97	F/98	F/98	BJ/94	F/98	G9/97	G1/97	BJ/94	GISAID	EPI_ISL_321540	EPI1275323	EPI1275324	EPI1275322	EPI1275326	EPI1275319	EPI1275325	EPI1275321	EPI1275320	Yes
63	A/duck/Cambodia/Z854W49M3/2015	2015	2015-11-30	Duck	Takeo	Complete	V	G1/97	F/98	F/98	BJ/94	F/98	G9/97	G1/97	BJ/94	GISAID	EPI_ISL_321541	EPI1275331	EPI1275332	EPI1275330	EPI1275334	EPI1275327	EPI1275333	EPI1275329	EPI1275328	Yes
64	A/duck/Cambodia/Z914W52M3/2015	2015	2015-12-22	Duck	Takeo	Complete	P	F/98	F/98	F/98	BJ/94	F/98	G9/97	G1/97	BJ/94	GISAID	EPI_ISL_321547	EPI1275379	EPI1275380	EPI1275378	EPI1275382	EPI1275375	EPI1275381	EPI1275377	EPI1275376	Yes
* poultry origin as reported by market vendors
