# Supplementary material for: The evolution and genetic diversity of avian influenza A(H9N2) viruses in Cambodia, 2015 – 2016
Source: PLoS One. 2019 Dec 9;14(12):e0225428. doi: 10.1371/journal.pone.0225428 (PMC6901181; doi:10.1371/journal.pone.0225428)
Supplement: S2 Table — (XLSX) [file pone.0225428.s006.xlsx]

## Sheet: S2 - Phylo Congruence Acc. No.
		Accession Numbers
Subtype	Virus Designation	PB2	PB1	PA	HA	NP	NA	MP	NS
H9N2	A/Bangladesh/0994/2011	EPI445993	EPI445994	EPI445992	EPI445996	EPI445989	EPI445995	EPI445991	EPI445990
H9N2	A/Chicken/Beijing/1/94	AF156438	AF156423	AF156452	AF156380	AF156409	AF156398	AF156466	AF156480
H9N2	A/chicken/Cambodia/a29W9M1/2016	EPI1275395	EPI1275396	EPI1275394	EPI1275398	EPI1275391	EPI1275397	EPI1275393	EPI1275392
H9N2	A/chicken/Cambodia/a30W9M1/2016	EPI1275403	EPI1275404	EPI1275402	EPI1275406	EPI1275399	EPI1275405	EPI1275401	EPI1275400
H9N2	A/chicken/Cambodia/a38W9M1/2016	EPI1275435	EPI1275436	EPI1275434	EPI1275438	EPI1275431	EPI1275437	EPI1275433	EPI1275432
H9N2	A/chicken/Cambodia/a47W9M1/2016	EPI1275443	EPI1275444	EPI1275442	EPI1275446	EPI1275439	EPI1275445	EPI1275441	EPI1275440
H9N2	A/chicken/Cambodia/a50W9M1/2016	EPI1275451	EPI1275452	EPI1275450	EPI1275454	EPI1275447	EPI1275453	EPI1275449	EPI1275448
H9N2	A/chicken/Cambodia/a58W22M1/2016	EPI1275459	EPI1275460	EPI1275458	EPI1275462	EPI1275455	EPI1275461	EPI1275457	EPI1275456
H9N2	A/chicken/Cambodia/a59W22M1/2016	EPI1275467	EPI1275468	EPI1275466	EPI1275470	EPI1275463	EPI1275469	EPI1275465	EPI1275464
H9N2	A/chicken/Cambodia/a77W22M1/2016	EPI1275475	EPI1275476	EPI1275474	EPI1275478	EPI1275471	EPI1275477	EPI1275473	EPI1275472
H9N2	A/chicken/Cambodia/a79W22M1/2016	EPI1275483	EPI1275484	EPI1275482	EPI1275486	EPI1275479	EPI1275485	EPI1275481	EPI1275480
H9N2	A/chicken/Cambodia/a80W22M1/2016	EPI1275491	EPI1275492	EPI1275490	EPI1275494	EPI1275487	EPI1275493	EPI1275489	EPI1275488
H9N2	A/chicken/Cambodia/Z150W14M1/2015	EPI1275067	EPI1275068	EPI1275066	EPI1275070	EPI1275063	EPI1275069	EPI1275065	EPI1275064
H9N2	A/chicken/Cambodia/Z230W18M1/2015	EPI1275515	EPI1275516	EPI1275514	EPI1275518	EPI1275511	EPI1275517	EPI1275513	EPI1275512
H9N2	A/chicken/Cambodia/Z248W19M1/2015	EPI1275075	EPI1275076	EPI1275074	EPI1275078	EPI1275071	EPI1275077	EPI1275073	EPI1275072
H9N2	A/chicken/Cambodia/Z269W20M1/2015	EPI1275091	EPI1275092	EPI1275090	EPI1275094	EPI1275087	EPI1275093	EPI1275089	EPI1275088
H9N2	A/chicken/Cambodia/Z27W8M1/2015	EPI1275027	EPI1275028	EPI1275026	EPI1275030	EPI1275023	EPI1275029	EPI1275025	EPI1275024
H9N2	A/chicken/Cambodia/Z287W21M1/2015	EPI1275107	EPI1275108	EPI1275106	EPI1275110	EPI1275103	EPI1275109	EPI1275105	EPI1275104
H9N2	A/chicken/Cambodia/Z28W8M1/2015	EPI1275035	EPI1275036	EPI1275034	EPI1275038	EPI1275031	EPI1275037	EPI1275033	EPI1275032
H9N2	A/chicken/Cambodia/Z29W8M1/2015	EPI1275043	EPI1275044	EPI1275042	EPI1275046	EPI1275039	EPI1275045	EPI1275041	EPI1275040
H9N2	A/chicken/Cambodia/Z308W22M1/2015	EPI1275115	EPI1275116	EPI1275114	EPI1275118	EPI1275111	EPI1275117	EPI1275113	EPI1275112
H9N2	A/chicken/Cambodia/Z30W8M1/2015	EPI1275051	EPI1275052	EPI1275050	EPI1275054	EPI1275047	EPI1275053	EPI1275049	EPI1275048
H9N2	A/chicken/Cambodia/Z350W24M1/2015	EPI1275131	EPI1275132	EPI1275130	EPI1275134	EPI1275127	EPI1275133	EPI1275129	EPI1275128
H9N2	A/chicken/Cambodia/Z430W28M1/2015	EPI1275147	EPI1275148	EPI1275146	EPI1275150	EPI1275143	EPI1275149	EPI1275145	EPI1275144
H9N2	A/chicken/Cambodia/Z450W29M1/2015	EPI1275155	EPI1275156	EPI1275154	EPI1275158	EPI1275151	EPI1275157	EPI1275153	EPI1275152
H9N2	A/chicken/Cambodia/Z457W29M3/2015	EPI1275163	EPI1275164	EPI1275162	EPI1275166	EPI1275159	EPI1275165	EPI1275161	EPI1275160
H9N2	A/chicken/Cambodia/Z517W32M3/2015	EPI1275171	EPI1275172	EPI1275170	EPI1275174	EPI1275167	EPI1275173	EPI1275169	EPI1275168
H9N2	A/chicken/Cambodia/Z518W32M3/2015	EPI1275179	EPI1275180	EPI1275178	EPI1275182	EPI1275175	EPI1275181	EPI1275177	EPI1275176
H9N2	A/chicken/Cambodia/Z519W32M3/2015	EPI1275187	EPI1275188	EPI1275186	EPI1275190	EPI1275183	EPI1275189	EPI1275185	EPI1275184
H9N2	A/chicken/Cambodia/Z520W32M3/2015	EPI1275195	EPI1275196	EPI1275194	EPI1275198	EPI1275191	EPI1275197	EPI1275193	EPI1275192
H9N2	A/chicken/Cambodia/Z530W33M1/2015	EPI1275203	EPI1275204	EPI1275202	EPI1275206	EPI1275199	EPI1275205	EPI1275201	EPI1275200
H9N2	A/chicken/Cambodia/Z539W33M3/2015	EPI1275211	EPI1275212	EPI1275210	EPI1275214	EPI1275207	EPI1275213	EPI1275209	EPI1275208
H9N2	A/chicken/Cambodia/Z567W35M1/2015	EPI1275227	EPI1275228	EPI1275226	EPI1275230	EPI1275223	EPI1275229	EPI1275225	EPI1275224
H9N2	A/chicken/Cambodia/Z587W36M1/2015	EPI1275235	EPI1275236	EPI1275234	EPI1275238	EPI1275231	EPI1275237	EPI1275233	EPI1275232
H9N2	A/chicken/Cambodia/Z640W38M3/2015	EPI1275259	EPI1275260	EPI1275258	EPI1275262	EPI1275255	EPI1275261	EPI1275257	EPI1275256
H9N2	A/chicken/Cambodia/Z648W39M1/2015	EPI1275267	EPI1275268	EPI1275266	EPI1275270	EPI1275263	EPI1275269	EPI1275265	EPI1275264
H9N2	A/chicken/Cambodia/Z748W44M1/2015	EPI1275283	EPI1275284	EPI1275282	EPI1275286	EPI1275279	EPI1275285	EPI1275281	EPI1275280
H9N2	A/chicken/Cambodia/Z789W46M1/2015	EPI1275291	EPI1275292	EPI1275290	EPI1275294	EPI1275287	EPI1275293	EPI1275289	EPI1275288
H9N2	A/chicken/Cambodia/Z820W47M3/2015	EPI1275299	EPI1275300	EPI1275298	EPI1275302	EPI1275295	EPI1275301	EPI1275297	EPI1275296
H9N2	A/chicken/Cambodia/Z838W48M3/2015	EPI1275307	EPI1275308	EPI1275306	EPI1275310	EPI1275303	EPI1275309	EPI1275305	EPI1275304
H9N2	A/chicken/Cambodia/Z839W48M3/2015	EPI1275315	EPI1275316	EPI1275314	EPI1275318	EPI1275311	EPI1275317	EPI1275313	EPI1275312
H9N2	A/chicken/Cambodia/Z858W49M3/2015	EPI1275339	EPI1275340	EPI1275338	EPI1275342	EPI1275335	EPI1275341	EPI1275337	EPI1275336
H9N2	A/chicken/Cambodia/Z860W49M3/2015	EPI1275347	EPI1275348	EPI1275346	EPI1275350	EPI1275343	EPI1275349	EPI1275345	EPI1275344
H9N2	A/chicken/Cambodia/Z869W50M1/2015	EPI1275355	EPI1275356	EPI1275354	EPI1275358	EPI1275351	EPI1275357	EPI1275353	EPI1275352
H9N2	A/chicken/Cambodia/Z888W51M1/2015	EPI1275363	EPI1275364	EPI1275362	EPI1275366	EPI1275359	EPI1275365	EPI1275361	EPI1275360
H9N2	A/chicken/Cambodia/Z909W52M1/2015	EPI1275371	EPI1275372	EPI1275370	EPI1275374	EPI1275367	EPI1275373	EPI1275369	EPI1275368
H9N2	A/chicken/Guangxi/DX/2008	EPI610278	EPI610273	EPI610280	EPI610274	EPI610279	EPI610277	EPI610276	EPI610275
H9N2	A/chicken/HoChiMinh/0196/2014	EPI775140	EPI775141	EPI775142	EPI775143	EPI775144	EPI775145	EPI775146	EPI775147
H9N2	A/Chicken/Hong_Kong/739/94	AF156436	AF156422	AF156450	AF156379	AF156408	AF156397	AF156464	AF156478
H9N2	A/Chicken/Hong_Kong/G9/97	AF156430	AF156416	AF156444	AF156373	AF156402	AF156391	AF156458	AF156472
H9N2	A/chicken/Shandong/513/2011	EPI487112	EPI487113	EPI487425	EPI487115	EPI487116	EPI487117	EPI487118	EPI487119
H9N2	A/chicken/Shandong/BD/2010	EPI416633	EPI416634	EPI416635	EPI416636	EPI416637	EPI416638	EPI416639	EPI416640
H9N2	A/chicken/Shandong/ZB/2007	EPI295914	EPI295899	EPI295882	EPI295865	EPI295848	EPI295832	EPI295933	EPI295813
H9N2	A/Chicken/Shanghai/F/98	AY253750	AY253751	AY253752	AY743216	AY253753	AY253754	EPI238764	EPI238765
H9N2	A/chicken/TayNinh/0200/2014	EPI775148	EPI775149	EPI775150	EPI775151	EPI775152	EPI775153	EPI775154	EPI775166
H9N2	A/chicken/Vietnam/HU1-1050/2014	EPI645600	EPI645633	EPI645757	EPI645786	EPI647705	EPI647736	EPI692669	EPI692693
H9N2	A/chicken/Vietnam/HU1-381/2014	EPI645623	EPI645749	EPI645777	EPI645801	EPI647727	EPI647754	EPI692684	EPI692719
H9N2	A/chicken/Vietnam/HU1-976/2014	EPI645599	EPI645632	EPI647699	EPI645785	EPI647704	EPI647735	EPI692667	EPI692691
H9N2	A/chicken/Vietnam/HU4-2/2015	EPI1090120	EPI1090121	EPI1090122	EPI1090123	EPI1090124	EPI1090125	EPI1090126	EPI1090127
H9N2	A/chicken/Vietnam/HU8-1599/2017	EPI1161251	EPI1161252	EPI1161253	EPI1161254	EPI1161255	EPI1161256	EPI1161257	EPI1161258
H9N2	A/chicken/Vietnam/HU8-1699/2017	EPI1161267	EPI1161268	EPI1161269	EPI1161270	EPI1161271	EPI1161272	EPI1161273	EPI1161274
H9N2	A/chicken/Vietnam/NCVD-15A13/2015	EPI1302326	EPI1302298	EPI1302374	EPI1302444	EPI1302425	EPI1302396	EPI1302463	EPI1302346
H9N2	A/duck/Cambodia/a14W9M1/2016	EPI1275387	EPI1275388	EPI1275386	EPI1275390	EPI1275383	EPI1275389	EPI1275385	EPI1275384
H9N2	A/duck/Cambodia/a33W9M1/2016	EPI1275411	EPI1275412	EPI1275410	EPI1275414	EPI1275407	EPI1275413	EPI1275409	EPI1275408
H9N2	A/duck/Cambodia/a34W9M1/2016	EPI1275419	EPI1275420	EPI1275418	EPI1275422	EPI1275415	EPI1275421	EPI1275417	EPI1275416
H9N2	A/duck/Cambodia/a36W9M1/2016	EPI1275427	EPI1275428	EPI1275426	EPI1275430	EPI1275423	EPI1275429	EPI1275425	EPI1275424
H9N2	A/duck/Cambodia/a95W22M1/2016	EPI1275499	EPI1275500	EPI1275498	EPI1275502	EPI1275495	EPI1275501	EPI1275497	EPI1275496
H9N2	A/duck/Cambodia/Z25W8M1/2015	EPI1275019	EPI1275020	EPI1275018	EPI1275022	EPI1275015	EPI1275021	EPI1275017	EPI1275016
H9N2	A/duck/Cambodia/Z263W20M1/2015	EPI1275083	EPI1275084	EPI1275082	EPI1275086	EPI1275079	EPI1275085	EPI1275081	EPI1275080
H9N2	A/duck/Cambodia/Z284W21M1/2015	EPI1275099	EPI1275100	EPI1275098	EPI1275102	EPI1275095	EPI1275101	EPI1275097	EPI1275096
H9N2	A/duck/Cambodia/Z333W23M3/2015	EPI1275123	EPI1275124	EPI1275122	EPI1275126	EPI1275119	EPI1275125	EPI1275121	EPI1275120
H9N2	A/duck/Cambodia/Z33W8M3/2015	EPI1275059	EPI1275060	EPI1275058	EPI1275062	EPI1275055	EPI1275061	EPI1275057	EPI1275056
H9N2	A/duck/Cambodia/Z416W27M3/2015	EPI1275139	EPI1275140	EPI1275138	EPI1275142	EPI1275135	EPI1275141	EPI1275137	EPI1275136
H9N2	A/duck/Cambodia/Z566W35M1/2015	EPI1275219	EPI1275220	EPI1275218	EPI1275222	EPI1275215	EPI1275221	EPI1275217	EPI1275216
H9N2	A/duck/Cambodia/Z605W37M1/2015	EPI1275243	EPI1275244	EPI1275242	EPI1275246	EPI1275239	EPI1275245	EPI1275241	EPI1275240
H9N2	A/duck/Cambodia/Z606W37M1/2015	EPI1275251	EPI1275252	EPI1275250	EPI1275254	EPI1275247	EPI1275253	EPI1275249	EPI1275248
H9N2	A/duck/Cambodia/Z684W41M1/2015	EPI1275275	EPI1275276	EPI1275274	EPI1275278	EPI1275271	EPI1275277	EPI1275273	EPI1275272
H9N2	A/duck/Cambodia/Z76W10M3/2015	EPI1275507	EPI1275508	EPI1275506	EPI1275510	EPI1275503	EPI1275509	EPI1275505	EPI1275504
H9N2	A/duck/Cambodia/Z845W49M1/2015	EPI1275323	EPI1275324	EPI1275322	EPI1275326	EPI1275319	EPI1275325	EPI1275321	EPI1275320
H9N2	A/duck/Cambodia/Z854W49M3/2015	EPI1275331	EPI1275332	EPI1275330	EPI1275334	EPI1275327	EPI1275333	EPI1275329	EPI1275328
H9N2	A/duck/Cambodia/Z914W52M3/2015	EPI1275379	EPI1275380	EPI1275378	EPI1275382	EPI1275375	EPI1275381	EPI1275377	EPI1275376
H9N2	A/Duck/Hong_Kong/Y280/97	AF156433	AF156419	AF156447	AF156376	AF156405	AF156394	AF156461	AF156475
H9N2	A/Duck/Hong_Kong/Y439/97	AF156434	AF156420	AF156448	AF156377	AF156406	AF156395	AF156462	AF156476
H9N2	A/environment/Vietnam/HU1-1424/2014	EPI645626	EPI645751	EPI645779	EPI645803	EPI647729	EPI647756	EPI692686	EPI692721
H9N2	A/Hong_Kong/1073/99	EPI12032	EPI12039	EPI12042	EPI12024	EPI11567	EPI12030	EPI11556	EPI11562
H9N2	A/Hong_Kong/308/2014	EPI498034	EPI498035	EPI498033	EPI498037	EPI498030	EPI498036	EPI498032	EPI498031
H9N2	A/Hong_Kong/33982/2009	EPI241737	EPI241738	EPI241739	EPI241740	EPI241741	EPI241742	EPI241743	EPI241744
H9N2	A/Muscovy_duck/Fujian/CL/1997	EPI376188	EPI376189	EPI376190	EPI376191	EPI376192	EPI376193	EPI376194	EPI376195
H9N2	A/muscovy_duck/Quang_Ninh/11/2013	EPI596625	EPI596626	EPI596627	EPI596628	EPI596629	EPI596630	EPI596549	EPI596552
H9N2	A/muscovy_duck/Vietnam/LBM417/2013	EPI465107	EPI465108	EPI465109	EPI465110	EPI465111	EPI465112	EPI465113	EPI465120
H9N2	A/muscovy_duck/Vietnam/LBM694/2014	EPI542395	EPI542405	EPI542406	EPI542407	EPI542408	EPI542409	EPI542410	EPI542434
H9N2	A/muscovy_duck/Vietnam/LBM719/2014	EPI596500	EPI596501	EPI596502	EPI596503	EPI596504	EPI596505	EPI596481	EPI596478
H9N2	A/Quail/Hong_Kong/G1/97	AF156435	AF156421	AF156449	AF156378	AF156407	AF156396	AF156463	AF156477
H9N2	A/Quail/Shanghai/8/96	AF508661	AF508639	AF508683	AF508574	AF508617	AF508595	AF508704	AF508726
H9N2	A/quail/Shantou/4700/2002	EF154866	EF155377	EF155304	EF154939	EF155158	EF155085	EF155012	EF155231
H9N2	A/turkey/Wisconsin/1/1966	DQ067437	DQ067443	DQ067442	DQ067444	DQ067440	DQ067439	DQ067438	DQ067441
