# Supplementary material for: The evolution and genetic diversity of avian influenza A(H9N2) viruses in Cambodia, 2015 – 2016
Source: PLoS One. 2019 Dec 9;14(12):e0225428. doi: 10.1371/journal.pone.0225428 (PMC6901181; doi:10.1371/journal.pone.0225428)
Supplement: S3 Table — a-h Molecular analysis of the eight genomic segments for the Cambodian A(H9N2) isolates identified between 2015 and 2016. Data for each segment, as well as any associated accessory proteins is listed: a) PB2, b) PB1, c) PA, d) HA, e) NP, f) NA, g) MP and h) NS (XLSX) [file pone.0225428.s007.xlsx]

## Sheet: S3a - PB2 
		Virus designations/amino acids or motifs
Mutation/Motif	Phenotype	A/chicken/Cambodia/a29W9M1/2016	A/chicken/Cambodia/a30W9M1/2016	A/chicken/Cambodia/a38W9M1/2016	A/chicken/Cambodia/a47W9M1/2016	A/chicken/Cambodia/a50W9M1/2016	A/chicken/Cambodia/a58W22M1/2016	A/chicken/Cambodia/a59W22M1/2016	A/chicken/Cambodia/a77W22M1/2016	A/chicken/Cambodia/a79W22M1/2016	A/chicken/Cambodia/a80W22M1/2016	A/chicken/Cambodia/Z150W14M1/2015	A/chicken/Cambodia/Z230W18M1/2015	A/chicken/Cambodia/Z248W19M1/2015	A/chicken/Cambodia/Z269W20M1/2015	A/chicken/Cambodia/Z27W8M1/2015	A/chicken/Cambodia/Z287W21M1/2015	A/chicken/Cambodia/Z28W8M1/2015	A/chicken/Cambodia/Z29W8M1/2015	A/chicken/Cambodia/Z308W22M1/2015	A/chicken/Cambodia/Z30W8M1/2015	A/chicken/Cambodia/Z350W24M1/2015	A/chicken/Cambodia/Z430W28M1/2015	A/chicken/Cambodia/Z450W29M1/2015	A/chicken/Cambodia/Z457W29M3/2015	A/chicken/Cambodia/Z517W32M3/2015	A/chicken/Cambodia/Z518W32M3/2015	A/chicken/Cambodia/Z519W32M3/2015	A/chicken/Cambodia/Z520W32M3/2015	A/chicken/Cambodia/Z530W33M1/2015	A/chicken/Cambodia/Z567W35M1/2015	A/chicken/Cambodia/Z587W36M1/2015	A/chicken/Cambodia/Z640W38M3/2015	A/chicken/Cambodia/Z648W39M1/2015	A/chicken/Cambodia/Z748W44M1/2015	A/chicken/Cambodia/Z789W46M1/2015	A/chicken/Cambodia/Z820W47M3/2015	A/chicken/Cambodia/Z838W48M3/2015	A/chicken/Cambodia/Z839W48M3/2015	A/chicken/Cambodia/Z858W49M3/2015	A/chicken/Cambodia/Z860W49M3/2015	A/chicken/Cambodia/Z869W50M1/2015	A/chicken/Cambodia/Z888W51M1/2015	A/chicken/Cambodia/Z909W52M1/2015	A/duck/Cambodia/a14W9M1/2016	A/duck/Cambodia/a33W9M1/2016	A/duck/Cambodia/a34W9M1/2016	A/duck/Cambodia/a36W9M1/2016	A/duck/Cambodia/a95W22M1/2016
D9N	Increased virulence in mice	D	D	D	D	D	D	D	D	D	D	D	D	D	D	D	D	D	D	D	D	D	D	D	D	D	D	D	D	D	D	D	D	D	D	D	D	D	D	D	D	D	D	D	D	D	D	D	D
V25A	Increased virulence in mice	V	V	V	V	V	V	V	V	V	V	V	V	V	V	V	V	V	V	V	V	V	V	V	V	V	V	V	V	V	V	V	V	V	V	V	V	V	V	V	V	V	V	V	V	V	V	V	V
I63T	Decreased pathogenicity in mice	V	V	V	V	V	V	V	V	I	V	V	V	V	V	V	V	V	V	V	V	V	V	V	V	V	I	V	V	V	V	V	V	V	V	V	V	V	V	V	V	V	V	V	V	V	V	V	V
E158G/K	Increased polymerase activity and replication in mammalian cell line, increase virulence in mice	E	E	E	E	E	E	E	E	E	E	E	E	E	E	E	E	E	E	E	E	E	E	E	E	E	E	E	E	E	E	E	E	E	E	E	E	E	E	E	E	E	E	E	E	E	E	E	E
E192K	Increased polymerase activity in mammalian and avian cell line, increased virulence in mice	E	E	E	E	E	E	E	E	E	E	E	E	E	E	E	E	E	E	E	E	E	E	E	E	E	E	E	E	E	E	E	E	E	E	E	E	E	E	E	E	E	E	E	E	E	E	E	E
A199S	Increased virulence in mice	A	A	A	A	A	A	A	A	A	A	A	A	A	A	A	A	A	A	A	A	A	A	A	A	A	A	A	A	A	A	A	A	A	A	A	A	A	A	A	A	A	A	A	A	A	A	A	A
D253N	Increased polymerase activity in mammalian cell line	D	D	D	D	D	D	D	D	D	D	D	D	D	D	D	D	D	D	D	D	D	D	D	D	D	D	D	D	D	D	D	D	D	D	D	D	D	D	D	D	D	D	D	D	D	D	D	D
D256G	Increased polymerase activity in mammalian cell line	D	D	D	D	D	D	D	D	D	D	D	D	D	D	D	D	D	D	D	D	D	D	D	D	D	D	D	D	D	D	D	D	D	D	D	D	D	D	D	D	D	D	D	D	D	D	D	D
T271A	Increase polymerase activity in avian and mammalian cell line	T	T	T	T	T	T	T	I	T	T	T	T	T	T	T	T	T	T	T	T	T	T	T	T	T	T	T	T	T	T	T	T	T	T	T	T	T	T	T	T	T	T	T	T	T	T	T	T
I292V	Increased polymerase activity in mammalian cell line	V	V	V	V	I	V	I	V	V	V	V	I	I	V	I	I	I	I	I	I	I	V	I	V	V	V	I	I	V	I	V	I	I	I	V	V	V	V	V	V	I	I	I	V	V	V	V	V
K389R	Increased polymerase activity and replication in mammalian cell line	R	R	R	R	R	R	K	K	R	R	K	K	K	K	K	K	K	K	K	K	K	R	K	K	K	K	K	K	R	K	R	K	K	K	R	R	R	R	R	R	K	K	K	R	R	R	R	R
K482R	Increased polymerase activity in mammalian cell line	K	K	K	K	K	K	K	K	K	K	K	K	K	K	K	K	K	K	K	K	K	K	K	K	K	K	K	K	K	K	K	K	K	K	K	K	K	K	K	K	K	K	K	K	K	K	K	K
K526R	Increased polymerase activity in mammalian cell line	K	K	K	K	K	K	K	K	K	K	K	K	K	K	K	K	K	K	K	K	K	K	K	K	K	K	K	K	K	K	K	K	K	K	K	K	K	K	K	K	K	K	K	K	K	K	K	K
M535L	Increased polymerase activity in mammalian cell line	M	M	M	M	M	M	M	M	M	M	M	M	M	M	M	M	M	M	M	M	M	M	M	M	M	M	M	M	M	M	M	M	M	M	M	M	M	M	M	M	M	M	M	M	M	M	M	M
A588V	Increased polymerase activity and replication in mammalian and avian cell lines, increased virulence in mice	A	A	A	A	A	A	A	V	A	A	A	A	A	A	A	A	A	A	A	A	A	A	A	A	A	A	A	A	A	A	A	A	A	A	A	A	A	A	A	A	A	A	A	A	A	A	A	A
Q591K	Increased polymerase activity and replication in mammalian cell line, increased virulence in mice	Q	Q	Q	Q	Q	Q	Q	Q	Q	Q	Q	Q	Q	Q	Q	Q	Q	Q	Q	Q	Q	Q	Q	Q	Q	K	Q	Q	Q	Q	Q	Q	Q	Q	Q	Q	Q	Q	Q	Q	Q	Q	Q	Q	Q	Q	Q	K
V598T/I	Increased polymerase activity and replication in mammalian cells, increased virulence in mice	V	V	V	V	V	V	T	V	V	V	V	T	T	V	T	T	T	T	T	T	T	V	T	V	V	V	T	T	V	T	I	T	T	T	V	V	V	V	V	V	T	T	T	V	V	V	V	V
E627K/V	Increased polymerase activity and replication in mammalian cell line, increase virulence in mice	E	E	E	E	E	E	E	E	E	E	E	E	E	E	E	E	E	E	E	E	E	E	E	E	E	E	E	E	E	E	E	E	E	E	E	E	E	E	E	E	E	E	E	E	E	E	E	E
D701N/V	Increased polymerase activity and viral replication in mammalian cells, increased virulence in mice	D	D	D	D	D	D	D	D	D	D	D	D	D	D	D	D	D	D	D	D	D	D	D	D	D	D	D	D	D	D	D	D	D	D	D	D	D	D	D	D	D	D	D	D	D	D	D	D
S714R	Increased polymerase activity and replication in mammalian cell line	S	S	S	S	S	S	S	S	S	S	S	S	S	S	S	S	S	S	S	S	S	S	S	S	S	S	S	S	S	S	S	S	S	S	S	S	S	S	S	S	S	S	S	S	S	S	S	S
M28I, A274T, K526R, I553V, L607V	Decreased polymerase activity in mammalian cell line	MAKIL	MAKIL	MAKIL	MAKIL	MAKIL	MAKIL	MAKIL	MAKIL	MAKIL	MAKIL	MAKIL	MAKIL	MAKIL	MAKIL	MAKIL	MAKIL	MAKIL	MAKIL	MAKIL	MAKIL	MAKIL	MAKIL	MAKIL	MAKIL	MAKIL	MAKIL	MAKIL	MAKIL	MAKIL	MAKIL	MAKIL	MAKIL	MAKIL	MAKIL	MAKIL	MAKIL	MAKIL	MAKIL	MAKIL	MAKIL	MAKIL	MAKIL	MAKIL	MAKIL	MAKIL	MAKIL	MAKIL	MAKIL
L89V, G309D	Increased polymerase activity in mammalian cell line and increased virulence in mice	VD	VD	VD	VD	VD	VD	VD	VD	VD	VD	VD	VD	VD	VD	VD	VD	VD	VD	VD	VD	VD	VD	VD	VD	VD	VD	VD	VD	VD	VD	VD	VD	VD	VD	VD	VD	VD	VD	VD	VD	VD	VD	VD	VD	VD	VD	VD	VD
L89V, G309D, T339K, R477G, I495V, K627E, A676T	Increased polymerase activity in mammalian cell line and increased virulence in mice	VDKGVEM	VDKGVEM	VDKGVEM	VDKGVEM	VDKGVEM	VDKGVEM	VDKGAEA	VDKGVEA	VDNGVEM	VDKGVEA	VDKGVEA	VDKGVEA	VDKGVEA	VDKGVEA	VDKGVEA	VDKGVEA	VDKGVEA	VDKGVEA	VDKGVEA	VDKGVEA	VDKGVEA	VDKGVEA	VDKGVEA	VDKGVEM	VDKGVEM	VDKGVEV	VDKGVEA	VDKGVEA	VDKGVET	VDKGVEM	VDKGVET	VDKGVEA	VDKGVEM	VDKGVEA	VDKGVET	VDKGVET	VDKGVEM	VDKGIET	VDKGIET	VDKGVEM	VDKGVEM	VDKGVEM	VDKGVEM	VDKGVEM	VDKGVEM	VDKGVEM	VDKGVEM	VDKGVEV
M147L, E627K	Increased polymerase activity in mammalian cell line and virulence in mice	IE	IE	IE	IE	IE	IE	IE	IE	IE	IE	IE	IE	IE	IE	IE	IE	IE	IE	IE	IE	IE	IE	IE	IE	IE	IE	IE	IE	IE	IE	IE	IE	IE	IE	IE	IE	IE	IE	IE	IE	IE	IE	IE	IE	IE	IE	IE	IE
I147T, K339T, A588T	Increased polymerase activity in mammalian cell line and virulence in mice	IKA	IKA	IKA	IKA	IKA	IKA	IKA	INV	IKA	IKA	IKA	IKA	IKA	IKA	IKA	IKA	IKA	IKA	IKA	IKA	IKA	IKA	IKA	IKA	IKA	IKA	IKA	IKA	IKA	IKA	IKA	IKA	IKA	IKA	IKA	IKA	IKA	IKA	IKA	IKA	IKA	IKA	IKA	IKA	IKA	IKA	IKA	IKA
R368Q, Q391E, Q447H, K627E	Decreased viral replication in mammalian cell line, decreased virulence in mice and ferrets	REQE	REQE	REQE	REQE	REQE	REQE	REQE	REQE	REQE	REQE	REQE	REQE	REQE	REQE	REQE	REQE	REQE	REQE	REQE	REQE	REQE	REQE	REQE	REQE	REQE	REQE	REQE	REQE	REQE	REQE	REQE	REQE	REQE	REQE	REQE	REQE	REQE	REQE	REQE	REQE	REQE	REQE	REQE	REQE	REQE	REQE	REQE	REQE
* amino acid mutations where the phenotype is produced only in combination with other mutations
Sites that are not conserved in 100% of viruses are highlighted yellow
Amino acid substitutions associated with an increase in AIV fitness are shown in red
[truncated: 16 more columns]

## Sheet: S3b - PB1
			Virus designations/amino acids or motifs
Protein	Mutation/Motif	Phenotype	A/chicken/Cambodia/a29W9M1/2016	A/chicken/Cambodia/a30W9M1/2016	A/chicken/Cambodia/a38W9M1/2016	A/chicken/Cambodia/a47W9M1/2016	A/chicken/Cambodia/a50W9M1/2016	A/chicken/Cambodia/a58W22M1/2016	A/chicken/Cambodia/a59W22M1/2016	A/chicken/Cambodia/a77W22M1/2016	A/chicken/Cambodia/a79W22M1/2016	A/chicken/Cambodia/a80W22M1/2016	A/chicken/Cambodia/Z150W14M1/2015	A/chicken/Cambodia/Z230W18M1/2015	A/chicken/Cambodia/Z248W19M1/2015	A/chicken/Cambodia/Z269W20M1/2015	A/chicken/Cambodia/Z27W8M1/2015	A/chicken/Cambodia/Z287W21M1/2015	A/chicken/Cambodia/Z28W8M1/2015	A/chicken/Cambodia/Z29W8M1/2015	A/chicken/Cambodia/Z308W22M1/2015	A/chicken/Cambodia/Z30W8M1/2015	A/chicken/Cambodia/Z350W24M1/2015	A/chicken/Cambodia/Z430W28M1/2015	A/chicken/Cambodia/Z450W29M1/2015	A/chicken/Cambodia/Z457W29M3/2015	A/chicken/Cambodia/Z517W32M3/2015	A/chicken/Cambodia/Z518W32M3/2015	A/chicken/Cambodia/Z519W32M3/2015	A/chicken/Cambodia/Z520W32M3/2015	A/chicken/Cambodia/Z530W33M1/2015	A/chicken/Cambodia/Z567W35M1/2015	A/chicken/Cambodia/Z587W36M1/2015	A/chicken/Cambodia/Z640W38M3/2015	A/chicken/Cambodia/Z648W39M1/2015	A/chicken/Cambodia/Z748W44M1/2015	A/chicken/Cambodia/Z789W46M1/2015	A/chicken/Cambodia/Z820W47M3/2015	A/chicken/Cambodia/Z838W48M3/2015	A/chicken/Cambodia/Z839W48M3/2015	A/chicken/Cambodia/Z858W49M3/2015	A/chicken/Cambodia/Z860W49M3/2015	A/chicken/Cambodia/Z869W50M1/2015	A/chicken/Cambodia/Z888W51M1/2015	A/chicken/Cambodia/Z909W52M1/2015	A/duck/Cambodia/a14W9M1/2016	A/duck/Cambodia/a33W9M1/2016	A/duck/Cambodia/a34W9M1/2016	A/duck/Cambodia/a36W9M1/2016
PB1	D3V	Increased polymerase activity and viral replication in avian and mammalian cell lines	V	V	V	V	V	V	V	V	V	V	V	V	V	V	V	V	V	V	V	V	V	V	V	V	V	V	V	V	V	V	V	V	V	V	V	V	V	V	V	V	V	V	V	V	V	V	V
	H99Y*	Airborne transmissible in ferrets	H	H	H	H	H	H	H	H	H	H	H	H	H	H	H	H	H	H	H	H	H	H	H	H	H	H	H	H	H	H	H	H	H	H	H	H	H	H	H	H	H	H	H	H	H	H	H
	N105S	Increase polymerase activity and replication in mammalian cell line, increased virulence in mice	N	N	N	N	N	N	N	N	N	N	N	T	A	N	T	T	T	T	N	T	T	N	T	N	N	N	T	T	N	T	N	T	T	T	N	N	N	N	N	N	T	T	T	N	N	N	N
	K207R	Decreased polymerase activity in mammalian cell line	K	K	K	K	K	K	K	K	K	K	K	K	K	K	K	K	K	K	K	K	K	K	K	K	K	K	K	K	K	K	K	K	K	K	K	K	K	K	K	K	K	K	K	K	K	K	K
	Y436H	Decreased polymerase activity in mammalian cell line; decreased virulence in ducks, ferrets and mice	Y	Y	Y	Y	Y	Y	Y	Y	Y	Y	Y	Y	Y	Y	Y	Y	Y	Y	Y	Y	Y	Y	Y	Y	Y	Y	Y	Y	Y	Y	Y	Y	Y	Y	Y	Y	Y	Y	Y	Y	Y	Y	Y	Y	Y	Y	Y
	K577E	Increased polymerase activity and virulence in mice	K	K	K	K	K	K	K	K	K	K	K	K	K	K	K	K	K	K	K	K	K	K	K	K	K	K	K	K	K	K	K	K	K	K	K	K	K	K	K	K	K	K	K	K	K	K	K
	V598P	Decreased polymerase activity and replication efficiency in mammalian cells	L	L	L	L	L	L	L	L	L	L	L	L	L	L	L	L	L	L	L	L	L	L	L	L	L	L	L	L	L	L	L	L	L	L	L	L	L	L	L	L	L	L	L	L	L	L	L
	D622G	Increased polymerase activity and virulence in mice	G	G	G	G	G	G	G	G	G	G	G	G	G	G	G	G	G	G	G	G	G	G	G	G	G	G	G	G	G	G	G	G	G	G	G	G	G	G	G	G	G	G	G	G	G	G	G
	T677M	Increased polymerase activity in mammalian cell line, decreased replication efficiency, decreased virulence in mice	T	T	T	T	T	T	T	T	T	T	T	T	T	T	T	T	T	T	T	T	T	T	T	T	T	T	T	T	T	T	T	T	T	T	T	T	T	T	T	T	T	T	T	T	T	T	T
	S678N	Increased replication in avian and mammalian cell lines	S	S	S	S	S	S	S	S	S	S	S	S	S	S	S	S	S	S	S	S	S	S	S	S	S	S	S	S	S	S	S	S	S	S	S	S	S	S	S	S	S	S	S	S	S	S	S
	V3A, N328K, N375S	Decreased replication efficiency and virulence in ferrets	VNN	VNN	VNN	VNN	VNN	VNS	VNN	VNN	VNN	VNN	VNN	VNS	VNS	VNN	VKS	VNS	VNS	VKS	VNN	VKS	VNS	VNN	VNS	VNN	VNN	VNN	VNS	VNS	VNN	VNS	VNN	VNS	VNS	VNS	VNN	VNN	VNN	VNN	VNN	VNN	VNS	VNS	VNS	VNN	VNN	VNN	VNN
	V473L, P598L	Decreased polymerase activity and replication in mammalian cells	VL	VL	VL	VL	VL	VL	VL	VL	VL	VL	VL	VL	VL	VL	VL	VL	VL	VL	VL	VL	VL	VL	VL	VL	VL	VL	VL	VL	VL	VL	VL	VL	VL	VL	VL	VL	VL	VL	VL	VL	VL	VL	VL	VL	VL	VL	VL
PB1-F2	Length	Full length PB1-F2 decreases AIV pathogenicity in chickens and prolongs viral shedding	90	90	90	90	90	90	90	76	90	90	90	90	90	90	90	90	90	90	90	90	90	90	90	90	90	90	90	90	90	90	90	8	90	8	90	90	90	90	90	90	90	90	90	90	90	90	90
	N66S	Enhanced replication, virulence and antiviral response in mice	N	N	N	N	N	N	N	N	N	N	N	N	N	N	N	N	N	N	N	N	N	N	N	N	N	N	N	N	N	N	N	N	N	N	N	N	N	N	N	N	N	N	N	N	N	N	N
	T51M, V56A, E87G	Decrease polymerase activity, replication and virulence in ducks	MVE	MVE	MVE	MVE	MVE	MVE	MVE	MVG	MVE	MVE	MVE	MVE	MVE	MVE	MVE	MVE	MVE	MVE	MVE	MVE	MVE	MVE	MVE	MVE	MVE	MVE	MVE	MVE	MVE	MVE	MVE	MVE	MVE	MVE	MVE	MVE	MVE	MVE	MVE	MVE	MVE	MVE	MVE	MVE	MVE	MVE	MVE
* amino acid mutations where the phenotype is produced only in combination with other mutations
Sites that are not conserved in 100% of viruses are highlighted yellow
Amino acid substitutions associated with an increase in AIV fitness are shown in red
[truncated: 17 more columns]

## Sheet: S3c - PA
			Virus
Protein	Mutation/Motif	Phenotype/Amino Acid	A/chicken/Cambodia/a29W9M1/2016	A/chicken/Cambodia/a30W9M1/2016	A/chicken/Cambodia/a38W9M1/2016	A/chicken/Cambodia/a47W9M1/2016	A/chicken/Cambodia/a50W9M1/2016	A/chicken/Cambodia/a58W22M1/2016	A/chicken/Cambodia/a59W22M1/2016	A/chicken/Cambodia/a77W22M1/2016	A/chicken/Cambodia/a79W22M1/2016	A/chicken/Cambodia/a80W22M1/2016	A/chicken/Cambodia/Z150W14M1/2015	A/chicken/Cambodia/Z230W18M1/2015	A/chicken/Cambodia/Z248W19M1/2015	A/chicken/Cambodia/Z269W20M1/2015	A/chicken/Cambodia/Z27W8M1/2015	A/chicken/Cambodia/Z287W21M1/2015	A/chicken/Cambodia/Z28W8M1/2015	A/chicken/Cambodia/Z29W8M1/2015	A/chicken/Cambodia/Z308W22M1/2015	A/chicken/Cambodia/Z30W8M1/2015	A/chicken/Cambodia/Z350W24M1/2015	A/chicken/Cambodia/Z430W28M1/2015	A/chicken/Cambodia/Z450W29M1/2015	A/chicken/Cambodia/Z457W29M3/2015	A/chicken/Cambodia/Z517W32M3/2015	A/chicken/Cambodia/Z518W32M3/2015	A/chicken/Cambodia/Z519W32M3/2015	A/chicken/Cambodia/Z520W32M3/2015	A/chicken/Cambodia/Z530W33M1/2015	A/chicken/Cambodia/Z567W35M1/2015	A/chicken/Cambodia/Z587W36M1/2015	A/chicken/Cambodia/Z640W38M3/2015	A/chicken/Cambodia/Z648W39M1/2015	A/chicken/Cambodia/Z748W44M1/2015	A/chicken/Cambodia/Z789W46M1/2015	A/chicken/Cambodia/Z820W47M3/2015	A/chicken/Cambodia/Z838W48M3/2015	A/chicken/Cambodia/Z839W48M3/2015	A/chicken/Cambodia/Z858W49M3/2015	A/chicken/Cambodia/Z860W49M3/2015	A/chicken/Cambodia/Z869W50M1/2015	A/chicken/Cambodia/Z888W51M1/2015	A/chicken/Cambodia/Z909W52M1/2015	A/duck/Cambodia/a14W9M1/2016	A/duck/Cambodia/a33W9M1/2016	A/duck/Cambodia/a34W9M1/2016	A/duck/Cambodia/a36W9M1/2016
PA	S37A	Increased polymerase activity in mammalian cell line	S	S	S	S	S	S	S	S	S	S	S	S	S	S	S	S	S	S	S	S	S	S	S	S	S	S	S	S	S	S	S	S	S	S	S	S	S	S	S	S	S	S	S	S	S	S	S
	I38T	Decreased susceptibility to baloxavir marboxil	I	I	I	I	I	I	I	I	I	I	I	I	I	I	I	I	I	I	I	I	I	I	I	I	I	I	I	I	I	I	I	I	I	I	I	I	I	I	I	I	I	I	I	I	I	I	I
	V63I	Increase polymerase activity and enhanced replication in mammalian cell line, increased virulence in mice	I	I	I	I	I	I	I	I	I	I	I	I	I	I	I	I	I	I	I	I	I	I	I	I	I	I	I	I	I	I	I	I	I	I	I	I	I	I	I	I	I	I	I	I	I	I	I
	T97I	Increased polymerase activity and replication in mammalian cell line, increased virulence in mice	T	T	T	T	T	T	T	T	T	T	T	T	T	T	T	T	T	T	T	T	T	T	T	T	T	T	T	T	T	T	T	T	T	T	T	T	T	T	T	T	T	T	T	T	T	T	T
	K142N/E	Increased virulence in mice	R	R	R	R	R	K	K	K	R	R	K	K	K	K	K	K	K	K	K	K	K	K	K	R	R	R	K	K	R	K	K	K	K	K	K	R	R	R	R	R	K	K	K	R	R	R	R
	K158R	Increased polymerase activity in mammalian cell line	K	K	K	K	K	K	K	K	K	K	K	K	K	K	K	K	K	K	K	K	K	K	K	K	K	K	K	K	K	K	K	K	K	K	K	K	K	K	K	K	K	K	K	K	K	K	K
	K356R	Increase polymerase activity and enhanced replication in mammalian cell line, increased virulence in mice	K	K	K	K	K	K	K	R	K	K	K	K	K	K	K	K	K	K	K	K	K	K	K	K	K	K	K	K	K	K	K	K	K	K	K	K	K	K	K	K	K	K	K	K	K	K	K
	N383D	Increased polymerase activity in mammalian and avian cell lines	D	D	D	D	D	D	D	D	D	D	D	D	D	D	D	D	D	D	D	D	D	D	D	D	D	D	D	D	D	D	D	D	D	D	D	D	D	D	D	D	D	D	D	D	D	D	D
	N409S	Increased polymerase activity and replication in mammalian cell line	N	N	N	N	N	N	N	N	N	N	N	N	N	N	N	N	N	N	N	N	N	N	N	N	N	N	N	N	N	N	N	N	N	N	N	N	N	N	N	N	N	N	N	N	N	N	N
	S421I	Increased virulence in mice	S	S	S	S	S	S	S	S	S	S	S	S	S	S	S	S	S	S	S	S	S	S	S	S	S	S	S	S	S	S	S	S	S	S	S	S	S	S	S	S	S	S	S	S	S	S	S
	R443K	Increased virulence in mice	R	R	R	R	R	R	R	R	R	R	R	R	R	R	R	R	R	R	R	R	R	R	R	R	R	R	R	R	R	R	R	R	R	R	R	R	R	R	R	R	R	R	R	R	R	R	R
	K497R	Increased polymerase activity in mammalian cell line	K	K	K	K	K	K	K	K	K	K	K	K	K	K	K	K	K	K	K	K	K	K	K	K	K	K	K	K	K	K	K	K	K	K	K	K	K	K	K	K	K	K	K	K	K	K	K
	T515A	Decreased polymerase activity in mammalian cell line, decreased virulence in ducks	T	T	T	T	T	T	T	T	T	T	T	T	T	T	T	T	T	T	T	T	T	T	T	T	T	T	T	T	T	T	T	T	T	T	T	T	T	T	T	T	T	T	T	T	T	T	T
	K615N	Increased polymerase activity in mammalian cell line and increased virulence in mice	K	K	K	K	K	K	K	K	K	K	K	K	K	K	K	K	K	K	K	K	K	K	K	K	K	K	K	K	K	K	K	K	K	K	K	K	K	K	K	K	K	K	K	K	K	K	K
	A343S, D347E	Increased polymerase activity in mammalian cell line, increase virulence in mice	AD	AD	AD	AD	AD	SD	SD	AD	AD	AD	AD	SD	SD	AD	SD	SD	SD	SD	AD	SD	SD	AD	SD	AD	AD	AD	SD	SD	AD	SD	SD	SD	SD	SD	AD	AD	AD	AD	AD	AD	SD	SD	SD	AD	AD	AD	AD
	P103H, S659L	Decreased polymerase activity replication in mammalian cell line, decreased virulence in mice	PS	PS	PS	PS	PS	PS	PS	PS	PS	PS	PS	PS	PS	PS	PS	PS	PS	PS	PS	PS	PS	PS	PS	PS	PS	PS	PS	PS	PS	PS	PS	PS	PS	PS	PS	PS	PS	PS	PS	PS	PS	PS	PS	PS	PS	PS	PS
	S224P, N383D	Increased polymerase activity and enhanced viral replication in duck and mouse cell lines, increased virulence in mice and ducks	SD	SD	SD	SD	SD	SD	SD	SD	SD	SD	SD	SD	SD	SD	SD	SD	SD	SD	SD	SD	SD	SD	SD	SD	SD	SD	SD	SD	SD	SD	SD	SD	SD	SD	SD	SD	SD	SD	SD	SD	SD	SD	SD	SD	SD	SD	SD
	V44I, V127A, C241Y, A343T, I573Y	Increased replication in mammalian cell line virulence in mice	VVCA	VVCA	VVCA	VVCA	VVCA	VVCS	VVCS	VVCA	VVCA	VVCA	VVCA	VVCS	VVCS	VVCA	VVCS	VVCS	VVCS	VVCS	VVCA	VVCS	VVCS	VVCA	VVCS	VVCA	VVCA	VVCA	VVCS	VVCS	VVCA	VVCS	VVCS	VVCS	VVCS	VVCS	VVCA	VVCA	VVCA	VVCA	VVCA	VVCA	VVCS	VVCS	VVCS	VVCA	VVCA	VVCA	VVCA
	S149P, H266R, I357K, S515T	Increased polymerase activity in mammalian cell line	SRTT	SRTT	SRTT	SRTT	SRTT	SRTT	SRTT	SRTT	SRTT	SRTT	SRTT	SRTT	SRTT	SRTT	SRTT	SRTT	SRTT	SRTT	SRTT	SRTT	SRTT	SRTT	SRTT	SRTT	SRTT	SRTT	SRTT	SRTT	SRTT	SRTT	SRTT	SRTT	SRTT	SRTT	SRTT	SRTT	SRTT	SRTT	SRTT	SRTT	SRTT	SRTT	SRTT	SRTT	SRTT	SRTT	SRTT
PA-X	Length	Truncations resulting in loss of PA-X expression decrease virulence in mice, inhibited host inflammatory response	252	252	252	252	252	252	252	252	252	252	252	252	252	252	252	252	252	252	252	252	252	252	252	252	252	252	252	252	252	252	252	252	252	252	252	252	252	252	252	252	252	252	252	252	252	252	252
* amino acid mutations where the phenotype is produced only in combination with other mutations
Sites that are not conserved in 100% of viruses are highlighted yellow
Amino acid substitutions associated with an increase in AIV fitness are shown in red
[truncated: 17 more columns]

## Sheet: S3d - HA
			Virus designations/amino acids or motifs
H3 Numbering	H9 Numbering	Phenotype	A/chicken/Cambodia/a29W9M1/2016	A/chicken/Cambodia/a30W9M1/2016	A/chicken/Cambodia/a38W9M1/2016	A/chicken/Cambodia/a47W9M1/2016	A/chicken/Cambodia/a50W9M1/2016	A/chicken/Cambodia/a58W22M1/2016	A/chicken/Cambodia/a59W22M1/2016	A/chicken/Cambodia/a77W22M1/2016	A/chicken/Cambodia/a79W22M1/2016	A/chicken/Cambodia/a80W22M1/2016	A/chicken/Cambodia/Z150W14M1/2015	A/chicken/Cambodia/Z230W18M1/2015	A/chicken/Cambodia/Z248W19M1/2015	A/chicken/Cambodia/Z269W20M1/2015	A/chicken/Cambodia/Z27W8M1/2015	A/chicken/Cambodia/Z287W21M1/2015	A/chicken/Cambodia/Z28W8M1/2015	A/chicken/Cambodia/Z29W8M1/2015	A/chicken/Cambodia/Z308W22M1/2015	A/chicken/Cambodia/Z30W8M1/2015	A/chicken/Cambodia/Z350W24M1/2015	A/chicken/Cambodia/Z430W28M1/2015	A/chicken/Cambodia/Z450W29M1/2015	A/chicken/Cambodia/Z457W29M3/2015	A/chicken/Cambodia/Z517W32M3/2015	A/chicken/Cambodia/Z518W32M3/2015	A/chicken/Cambodia/Z519W32M3/2015	A/chicken/Cambodia/Z520W32M3/2015	A/chicken/Cambodia/Z530W33M1/2015	A/chicken/Cambodia/Z567W35M1/2015	A/chicken/Cambodia/Z587W36M1/2015	A/chicken/Cambodia/Z640W38M3/2015	A/chicken/Cambodia/Z648W39M1/2015	A/chicken/Cambodia/Z748W44M1/2015	A/chicken/Cambodia/Z789W46M1/2015	A/chicken/Cambodia/Z820W47M3/2015	A/chicken/Cambodia/Z838W48M3/2015	A/chicken/Cambodia/Z839W48M3/2015	A/chicken/Cambodia/Z858W49M3/2015	A/chicken/Cambodia/Z860W49M3/2015	A/chicken/Cambodia/Z869W50M1/2015	A/chicken/Cambodia/Z888W51M1/2015	A/chicken/Cambodia/Z909W52M1/2015	A/duck/Cambodia/a14W9M1/2016	A/duck/Cambodia/a33W9M1/2016	A/duck/Cambodia/a34W9M1/2016	A/duck/Cambodia/a36W9M1/2016
E83K*	E75K*	Increased virus binding to α2-6	E	E	E	E	E	E	E	E	E	E	E	E	E	E	E	E	E	E	E	E	E	E	E	E	E	E	E	E	E	E	E	E	E	E	E	E	E	E	E	E	E	E	E	E	E	E	E
D101N	D94N	Increased virus binding to α2-6	N	N	N	N	N	N	N	S	N	N	N	N	N	N	N	N	N	N	N	N	N	N	N	N	N	N	N	N	N	N	N	N	N	N	N	N	N	N	N	N	N	N	N	N	N	N	N
H110Y*	H103Y*	Airborne transmissible in ferrets	S	S	S	S	S	S	S	S	S	S	S	S	S	S	S	S	S	L	S	L	S	S	S	S	S	S	S	S	S	S	S	S	S	S	S	S	S	S	S	S	S	S	S	S	S	S	S
S114R*	S107R*	Increased virulence in chickens and mice, increased pH of fusion	S	S	S	S	S	S	S	S	S	S	S	S	S	S	S	S	S	S	S	S	S	S	S	S	S	S	S	S	S	S	S	S	S	S	S	S	S	S	S	S	S	S	S	S	S	S	S
T115I*	T108I*	Increased virulence in chickens and mice, increased pH of fusion	A	A	A	A	A	A	A	A	A	A	A	A	A	A	T	A	A	A	A	A	A	A	A	A	A	A	A	A	A	A	A	A	A	A	A	A	A	A	A	A	A	A	A	A	A	A	A
S126N	S121N	Increased virus binding to α2-6	I	I	I	I	I	I	I	I	I	I	I	I	I	I	I	I	I	I	I	I	I	I	I	I	I	I	I	I	I	I	I	I	I	I	I	I	I	I	I	I	I	I	I	I	I	I	I
S128P*	S123P	Increased virus binding to α2-6	N	N	N	N	N	N	N	N	N	N	N	N	N	N	N	N	N	N	N	N	N	N	N	N	N	N	N	N	N	N	N	N	N	N	N	N	N	N	N	N	N	N	N	N	N	N	N
S137A	S131A	Increased psuedovirus binding to α2-6	K	K	K	K	K	K	K	K	K	K	K	K	K	K	K	K	K	K	K	K	K	K	K	K	K	K	K	K	K	K	K	K	K	K	K	K	K	K	K	K	K	K	K	K	K	K	K
A138V	A132V	Increased infectivity in SIAT Cells	A	A	A	A	A	A	A	A	A	A	A	A	A	A	A	A	A	A	A	A	A	A	A	A	A	A	A	A	A	A	A	A	A	A	A	A	A	A	A	A	A	A	A	A	A	A	A
I155T*	I145T*	Increased virus binding to α2-6	T	T	T	T	T	T	T	T	T	T	T	T	T	T	T	T	T	T	T	T	T	T	T	T	T	T	T	T	T	T	T	T	T	T	T	T	T	T	T	T	T	T	T	T	T	T	T
S158N	S148N	Increased virus binding to α2-6	D	D	D	D	D	N	N	N	D	D	D	D	D	N	D	D	D	D	D	D	N	D	D	N	N	N	N	N	D	D	D	N	D	N	D	D	N	N	N	N	D	D	D	D	D	D	D
T160A	T150A	Increased virus binding to α2-6, increased transmission in guinea pigs	A	A	A	A	A	A	A	A	A	A	A	A	A	A	A	A	A	A	A	A	A	A	A	A	A	A	A	A	A	A	A	A	A	A	A	A	A	A	A	A	A	A	A	A	A	A	A
V186N/D/L	V176N/D/L	Increased binding to α2-6 and/or decreased binding to α2-3	P	P	P	P	P	P	P	P	P	P	P	P	P	P	P	P	P	P	P	P	P	P	P	P	P	P	P	P	P	P	P	P	P	P	P	P	P	P	P	P	P	P	P	P	P	P	P
D187G	D177G	Increased virus binding to α2-6	T	T	T	T	T	T	T	T	T	T	T	T	T	T	T	T	T	T	T	T	T	T	T	T	T	T	T	T	T	T	T	T	T	T	T	T	T	T	T	T	T	T	T	T	T	T	T
T189A*	T179A*	Enhanced replication in ferrets, transmitted via aerosols amoung ferrets	T	T	T	T	T	T	T	T	T	T	T	T	T	T	T	T	T	T	T	T	T	T	T	T	T	T	T	T	T	T	T	T	T	T	T	T	T	T	T	T	T	T	T	T	T	T	T
E/T190V	E180V	Enhances binding affinity to mammalian cells and replication in mammalian cells. In some subtypes reported decreased binding to α2-3 and α2-6	A	A	A	V	A	V	A	T	A	V	A	V	A	A	A	A	A	A	A	A	A	A	V	A	A	A	A	A	A	A	A	A	A	A	A	A	A	A	A	A	A	A	A	A	A	A	A
T192I	T182I	Increased psuedovirus binding to α2-6	T	T	T	T	T	T	T	T	T	T	T	T	T	T	T	T	T	T	T	T	T	T	T	T	T	T	T	T	T	T	T	T	T	T	T	T	T	T	T	T	T	T	T	T	T	T	T
K193R/T	K183R/T	Increased virus binding to α2-6	N	N	N	N	N	S	N	N	N	N	N	N	N	N	N	N	N	N	N	N	N	N	N	N	N	N	N	N	N	N	N	N	N	N	N	N	N	N	N	N	N	N	N	N	N	N	N
Q196R/H	Q186R/H	Increased virus binding to α2-6	T	T	T	T	T	T	T	T	T	T	T	T	T	T	T	T	T	T	T	T	T	T	T	T	T	T	T	T	T	T	T	T	T	T	T	T	T	T	T	T	T	T	T	T	T	T	T
N197K	N187K	Increased virus binding to α2-6	R	R	R	R	R	R	R	R	R	R	R	R	R	R	R	R	R	R	R	R	R	R	R	R	R	R	R	R	R	R	R	R	R	R	R	R	R	R	R	R	R	R	R	R	R	R	R
V214I	V204I	Increased virus binding to α2-6	K	K	K	K	K	K	K	K	K	K	K	K	K	K	K	K	K	K	K	K	K	K	K	K	K	K	K	K	K	K	K	K	K	K	K	K	K	K	K	K	K	K	K	K	K	K	K
K222Q*	K212Q*	Increased virus binding to a2-3 and α2-6	L	L	L	L	L	L	L	L	L	L	L	L	L	L	L	L	L	L	L	L	L	L	L	L	L	L	L	L	L	L	L	L	L	L	L	L	L	L	L	L	L	L	L	L	L	L	L
N224K/S*	N214K/S*	Increased virus binding to α2-6	N	N	N	N	N	N	N	N	N	N	N	N	N	N	N	N	N	N	N	N	N	N	N	N	N	N	N	N	N	N	N	N	N	N	N	N	N	N	N	N	N	N	N	N	N	N	N
G225D	G215D	Increased virus binding to α2,6	G	G	G	G	G	G	G	G	G	G	G	G	G	G	G	G	G	G	G	G	G	G	G	G	G	G	G	G	G	G	G	G	G	G	G	G	G	G	G	G	G	G	G	G	G	G	G
Q226L	Q216L	Increased virus binding to α2-6, enhanced replication in mammalian cells and ferrets, enhanced contact transmission in ferrets	L	L	L	L	L	L	L	L	L	L	L	L	L	L	L	L	L	L	L	L	L	L	L	L	L	L	L	L	L	L	L	L	L	L	L	L	L	L	L	L	L	L	L	L	L	L	L
S227N	S217N	Increased virus binding to α2-6	M	M	M	M	M	M	M	M	M	M	M	M	M	M	M	M	M	M	M	M	M	M	M	M	M	M	M	M	M	M	M	M	M	M	M	M	M	M	M	M	M	M	M	M	M	M	M
G228A/S	G218A/S	Increased binding to α2-6 and/or decreased binding to α2-3	G	G	G	G	G	G	G	G	G	G	G	G	G	G	G	G	G	G	G	G	G	G	G	G	G	G	G	G	G	G	G	G	G	G	G	G	G	G	G	G	G	G	G	G	G	G	G
P239S	P229S	Increased virus binding to α2-6	P	P	P	P	P	P	P	P	P	P	P	P	P	P	P	P	P	P	P	P	P	P	P	P	P	P	P	P	P	P	P	P	P	P	P	P	P	P	P	P	P	P	P	P	P	P	P
N248D	N238D	Increased virus binding to α2-6	N	N	N	N	N	D	D	N	N	N	N	N	N	N	N	N	N	N	N	N	N	N	N	N	N	N	N	N	N	N	N	N	N	N	N	N	N	N	N	N	N	N	N	N	N	N	N
E255K	E245K	Increased virus binding to α2-6	W	W	W	W	W	W	W	W	W	W	W	W	W	W	W	W	W	W	W	W	W	W	W	W	W	W	W	W	W	W	W	W	W	W	W	W	W	W	W	W	W	W	W	W	W	W	W
T318I*	T309I*	Transmissible amoung ferrets	V	V	V	V	V	V	V	V	V	V	V	V	V	V	V	V	V	V	V	V	V	V	V	V	V	V	V	V	V	V	V	V	V	V	V	V	V	V	V	V	V	V	V	V	V	V	V
326 to 329	317 to 320	Polybasic cleavage motif sequence required for high pathogenicity avian influenza viruses	PSKSSRGLF	PSKSSRGLF	PSKSSRGLF	PSKSSRGLF	PSKSSRGLF	PSKSSRGLF	PSKSSRGLF	PSRSSRGLF	PSKSSRGLF	PSKSSRGLF	PSKSSRGLF	PSKSSRGLF	PSKSSRGLF	PSKSSRGLF	PSKSSRGLF	PSKSSRGLF	PSKSSRGLF	PSKSSRGLF	PSKSSRGLF	PSKSSRGLF	PSKSSRGLF	PSKSSRGLF	PSKSSRGLF	PSKSSRGLF	PSKSSRGLF	PSKSSRGLF	PSKSSRGLF	PSKSSRGLF	PSRSSRGLF	PSKSSRGLF	PSRSSRGLF	PSKSSRGLF	PSRSSRGLF	PSKSSRGLF	PSRSSRGLF	PSRSSRGLF	PSKSSRGLF	PSKSSRGLF	PSKSSRGLF	PSKSSRGLF	PSKSSRGLF	PSKSSRGLF	PSKSSRGLF	PSKSSRGLF	PSKSSRGLF	PSKSSRGLF	PSKSSRGLF
K387I	K378I	Decreased pH of fusion, increased HA stability, increased replication efficiency and virulence in mice	K	K	K	K	K	K	K	K	K	K	K	K	K	K	K	K	K	K	K	K	K	K	K	K	K	K	K	K	K	K	K	K	K	K	K	K	K	K	K	K	K	K	K	K	K	K	K
R496K*	R487K*	Increased virus binding to α2-6	K	K	K	K	K	K	K	K	K	K	K	K	K	K	K	K	K	K	K	K	K	K	K	K	K	K	K	K	K	K	K	K	K	K	K	K	K	K	K	K	K	K	K	K	K	K	K
* amino acid mutations where the phenotype is produced only in combination with other mutations
Sites that are not conserved in 100% of viruses are highlighted yellow
Amino acid substitutions associated with an increase in AIV fitness are shown in red
[truncated: 17 more columns]

## Sheet: S3e - NP
		Virus designations/amino acids or motifs
Mutation/Motif	Phenotype	A/chicken/Cambodia/a29W9M1/2016	A/chicken/Cambodia/a30W9M1/2016	A/chicken/Cambodia/a38W9M1/2016	A/chicken/Cambodia/a47W9M1/2016	A/chicken/Cambodia/a50W9M1/2016	A/chicken/Cambodia/a58W22M1/2016	A/chicken/Cambodia/a59W22M1/2016	A/chicken/Cambodia/a77W22M1/2016	A/chicken/Cambodia/a79W22M1/2016	A/chicken/Cambodia/a80W22M1/2016	A/chicken/Cambodia/Z150W14M1/2015	A/chicken/Cambodia/Z230W18M1/2015	A/chicken/Cambodia/Z248W19M1/2015	A/chicken/Cambodia/Z269W20M1/2015	A/chicken/Cambodia/Z27W8M1/2015	A/chicken/Cambodia/Z287W21M1/2015	A/chicken/Cambodia/Z28W8M1/2015	A/chicken/Cambodia/Z29W8M1/2015	A/chicken/Cambodia/Z308W22M1/2015	A/chicken/Cambodia/Z30W8M1/2015	A/chicken/Cambodia/Z350W24M1/2015	A/chicken/Cambodia/Z430W28M1/2015	A/chicken/Cambodia/Z450W29M1/2015	A/chicken/Cambodia/Z457W29M3/2015	A/chicken/Cambodia/Z517W32M3/2015	A/chicken/Cambodia/Z518W32M3/2015	A/chicken/Cambodia/Z519W32M3/2015	A/chicken/Cambodia/Z520W32M3/2015	A/chicken/Cambodia/Z530W33M1/2015	A/chicken/Cambodia/Z567W35M1/2015	A/chicken/Cambodia/Z587W36M1/2015	A/chicken/Cambodia/Z640W38M3/2015	A/chicken/Cambodia/Z648W39M1/2015	A/chicken/Cambodia/Z748W44M1/2015	A/chicken/Cambodia/Z789W46M1/2015	A/chicken/Cambodia/Z820W47M3/2015	A/chicken/Cambodia/Z838W48M3/2015	A/chicken/Cambodia/Z839W48M3/2015	A/chicken/Cambodia/Z858W49M3/2015	A/chicken/Cambodia/Z860W49M3/2015	A/chicken/Cambodia/Z869W50M1/2015	A/chicken/Cambodia/Z888W51M1/2015	A/chicken/Cambodia/Z909W52M1/2015	A/duck/Cambodia/a14W9M1/2016	A/duck/Cambodia/a33W9M1/2016	A/duck/Cambodia/a34W9M1/2016	A/duck/Cambodia/a36W9M1/2016	A/duck/Cambodia/a95W22M1/2016
I41V	Increased polymerase activity in mammalian cell line	I	I	I	I	I	I	I	I	I	I	I	I	I	I	I	I	I	I	I	I	I	I	I	I	I	I	I	I	I	I	I	I	I	I	I	I	I	I	I	I	I	I	I	I	I	I	I	I
K91R	Decreased polymerase activity in mammalian cell line	K	K	K	K	K	K	K	K	K	K	K	K	K	K	K	K	K	K	K	K	K	K	K	K	K	K	K	K	K	K	K	K	K	K	K	K	K	K	K	K	K	K	K	K	K	K	K	K
M105V	Increased virulence in chickens	V	V	V	V	V	V	V	V	V	V	V	V	V	V	V	V	M	V	V	V	V	V	V	V	V	V	V	V	V	V	V	V	V	V	V	V	V	V	V	V	V	V	V	V	V	V	V	V
I109T	Increased polymerase activity and viral replication in chickens (but not ducks), increased virulence in chickens	I	I	I	I	I	I	I	I	I	I	I	I	I	I	I	I	I	I	I	I	I	I	I	I	I	I	I	I	I	I	I	I	I	I	I	I	I	I	I	I	I	I	I	I	I	I	I	I
A184K	Increased replication in avian cells and virulence in chickens, enhanced IFN response	K	K	K	K	K	K	K	K	K	K	K	K	K	K	K	K	K	K	K	K	K	K	K	K	K	K	K	K	K	K	K	K	K	K	K	K	K	K	K	K	K	K	K	K	K	K	K	K
K198R	Increased polymerase activity in mammalian cell line	K	K	K	K	K	K	K	K	K	K	K	K	K	K	K	K	K	K	K	K	K	K	K	K	K	K	K	K	K	K	K	K	K	K	K	K	K	K	K	K	K	K	K	K	K	K	K	K
E210D	Increased polymerase activity in mammalian cell line	E	E	E	E	E	E	E	E	E	E	E	E	E	E	E	E	E	E	E	E	E	E	E	E	E	E	E	E	E	E	E	E	E	E	E	E	E	E	E	E	E	E	E	E	E	E	E	E
K227R	Increased polymerase activity in mammalian cell line	K	K	K	K	K	K	K	K	K	K	K	K	K	K	K	K	K	K	K	K	K	K	K	K	K	K	K	K	K	K	K	K	K	K	K	K	K	K	K	K	K	K	K	K	K	K	K	K
K229R	Increased polymerase activity in mammalian cell line	K	K	K	K	K	K	K	K	K	K	K	K	K	K	K	K	K	K	K	K	K	K	K	K	K	K	K	K	K	K	K	K	K	K	K	K	K	K	K	K	K	K	K	K	K	K	K	K
N319K	Increased polymerase activity and replication in mammalian cell line	N	N	N	N	N	N	N	N	N	N	N	N	N	N	N	N	N	N	N	N	N	N	N	N	N	N	N	N	N	N	N	N	N	N	N	N	N	N	N	N	N	N	N	N	N	N	N	N
E434K	Increased polymerase activity in mammalian cell line	E	E	E	E	E	E	E	E	E	E	E	E	E	E	E	E	E	E	E	E	E	E	E	E	E	E	E	E	E	E	E	E	E	E	E	E	E	E	E	E	E	E	E	E	E	E	E	E
K470R	Increased polymerase activity and replication in mammalian cell line, increased virulence in mice	K	K	K	K	K	K	K	K	K	K	K	K	K	K	K	K	K	K	K	K	K	K	K	K	K	K	K	K	K	K	K	K	K	K	K	K	K	K	K	K	K	K	K	K	K	K	K	K
Q357L (with PB2: E627K)	Increased virulence in mice	Q	Q	Q	Q	Q	Q	Q	Q	Q	Q	Q	Q	Q	Q	Q	Q	Q	Q	Q	Q	E	Q	Q	Q	Q	Q	Q	Q	Q	Q	Q	Q	Q	Q	Q	Q	Q	Q	Q	Q	Q	Q	Q	Q	Q	Q	Q	Q
R99K, S345N (with HA: H110Y, T160A, Q226L, G228S; PB2: E627K; PB1: H99Y, I368V	Airborne transmissible in ferrets	RS	RS	RS	RS	RS	RS	RS	RS	RS	RS	RS	RS	RS	RS	RS	RS	RS	RS	RS	RS	RS	RS	RS	RS	RS	RS	RS	RS	RS	RS	RS	RS	RS	RS	RS	RS	RS	RS	RS	RS	RS	RS	RS	RS	RS	RS	RS	RS
* amino acid mutations where the phenotype is produced only in combination with other mutations
Sites that are not conserved in 100% of viruses are highlighted yellow
Amino acid substitutions associated with an increase in AIV fitness are shown in red
[truncated: 16 more columns]

## Sheet: S3f - NA
		Virus designations/amino acids or motifs
Mutation/Motif (N2 Numbering)	Phenotype	A/chicken/Cambodia/a29W9M1/2016	A/chicken/Cambodia/a30W9M1/2016	A/chicken/Cambodia/a38W9M1/2016	A/chicken/Cambodia/a47W9M1/2016	A/chicken/Cambodia/a50W9M1/2016	A/chicken/Cambodia/a58W22M1/2016	A/chicken/Cambodia/a59W22M1/2016	A/chicken/Cambodia/a77W22M1/2016	A/chicken/Cambodia/a79W22M1/2016	A/chicken/Cambodia/a80W22M1/2016	A/chicken/Cambodia/Z150W14M1/2015	A/chicken/Cambodia/Z230W18M1/2015	A/chicken/Cambodia/Z248W19M1/2015	A/chicken/Cambodia/Z269W20M1/2015	A/chicken/Cambodia/Z27W8M1/2015	A/chicken/Cambodia/Z287W21M1/2015	A/chicken/Cambodia/Z28W8M1/2015	A/chicken/Cambodia/Z29W8M1/2015	A/chicken/Cambodia/Z308W22M1/2015	A/chicken/Cambodia/Z30W8M1/2015	A/chicken/Cambodia/Z350W24M1/2015	A/chicken/Cambodia/Z430W28M1/2015	A/chicken/Cambodia/Z450W29M1/2015	A/chicken/Cambodia/Z457W29M3/2015	A/chicken/Cambodia/Z517W32M3/2015	A/chicken/Cambodia/Z518W32M3/2015	A/chicken/Cambodia/Z519W32M3/2015	A/chicken/Cambodia/Z520W32M3/2015	A/chicken/Cambodia/Z530W33M1/2015	A/chicken/Cambodia/Z567W35M1/2015	A/chicken/Cambodia/Z587W36M1/2015	A/chicken/Cambodia/Z640W38M3/2015	A/chicken/Cambodia/Z648W39M1/2015	A/chicken/Cambodia/Z748W44M1/2015	A/chicken/Cambodia/Z789W46M1/2015	A/chicken/Cambodia/Z820W47M3/2015	A/chicken/Cambodia/Z838W48M3/2015	A/chicken/Cambodia/Z839W48M3/2015	A/chicken/Cambodia/Z858W49M3/2015	A/chicken/Cambodia/Z860W49M3/2015	A/chicken/Cambodia/Z869W50M1/2015	A/chicken/Cambodia/Z888W51M1/2015	A/chicken/Cambodia/Z909W52M1/2015	A/duck/Cambodia/a14W9M1/2016	A/duck/Cambodia/a33W9M1/2016	A/duck/Cambodia/a34W9M1/2016	A/duck/Cambodia/a36W9M1/2016	A/duck/Cambodia/a95W22M1/2016
V116A	Reduced susceptibility to oseltamivir and zanamivir	V	V	V	V	V	V	V	V	V	V	V	V	V	V	V	V	V	V	V	V	V	V	V	V	V	V	V	V	V	V	V	V	V	V	V	V	V	V	V	V	V	V	V	V	V	V	V	V
E119D	Reduced susceptibility to zanamivir	E	E	E	E	E	E	E	E	E	E	E	E	E	E	E	E	E	E	E	E	E	E	E	E	E	E	E	E	E	E	E	E	E	E	E	E	E	E	E	E	E	E	E	E	E	E	E	E
Q136L	Reduced susceptibility to oseltamivir and zanamivir	Q	Q	Q	Q	Q	Q	Q	Q	Q	Q	Q	Q	Q	Q	Q	Q	Q	Q	Q	Q	Q	Q	Q	Q	Q	Q	Q	Q	Q	Q	Q	Q	Q	Q	Q	Q	Q	Q	Q	Q	Q	Q	Q	Q	Q	Q	Q	Q
R152K	Reduced susceptibility to laninamivir	R	R	R	R	R	R	R	R	R	R	R	R	R	R	R	R	R	R	R	R	R	R	R	R	R	R	R	R	R	R	R	R	R	R	R	R	R	R	R	R	R	R	R	R	R	R	R	R
D198G	Reduced susceptibility to oseltamivir and zanamivir	D	D	D	D	D	D	D	D	D	D	D	D	D	D	D	D	D	D	D	D	D	D	D	D	D	D	D	D	D	D	D	D	D	D	D	D	D	D	D	D	D	D	D	D	D	D	D	D
I222M/K/R	Reduced susceptibility to oseltamivir, zanamivir, peramivir or laninamivir	I	I	I	I	I	I	I	I	I	I	I	I	I	I	I	I	I	I	I	I	I	I	I	I	I	I	I	I	I	I	I	I	I	I	I	I	I	I	I	I	I	I	I	I	I	I	I	I
S246N	Reduced susceptibility to oseltamivir	A	A	A	A	A	A	A	A	A	A	A	A	A	A	A	A	A	A	A	A	A	A	A	A	A	A	A	A	A	A	A	A	A	A	A	A	A	A	A	A	A	A	A	A	A	A	A	A
T247P	Reduced susceptibility to oseltamivir and zanamivir	S	S	S	S	S	S	S	S	S	S	S	S	S	S	S	S	S	S	S	S	S	S	S	S	S	S	S	S	S	S	S	S	S	S	S	S	S	S	S	S	S	S	S	S	S	S	S	S
H274Y	Reduced susceptibility to oseltamivir and peramivir	H	H	H	H	H	H	H	H	H	H	H	H	H	H	H	H	H	H	H	H	H	H	H	H	H	H	H	H	H	H	H	H	H	H	H	H	H	H	H	H	H	H	H	H	H	H	H	H
E276D	Reduced susceptibility to oseltamivir, zanamivir, peramivir and laninamivir	E	E	E	E	E	E	E	E	E	E	E	E	E	E	E	E	E	E	E	E	E	E	E	E	E	E	E	E	E	E	E	E	E	E	E	E	E	E	E	E	E	E	E	E	E	E	E	E
E277Q	Reduced susceptibility to oseltamivir	E	E	E	E	E	E	E	E	E	E	E	E	E	E	E	E	E	E	E	E	E	E	E	E	E	E	E	E	E	E	E	E	E	E	E	E	E	E	E	E	E	E	E	E	E	E	E	E
R292K	Reduced susceptibility to oseltamivir	R	R	R	R	R	R	R	R	R	R	R	R	R	R	R	R	R	R	R	R	R	R	R	R	R	R	R	R	R	R	R	R	R	R	R	R	R	R	R	R	R	R	R	R	R	R	R	R
N294S	Reduced susceptibility to oseltamivir, zanamivir and peramivir	N	N	N	N	N	N	N	N	N	N	N	N	N	N	N	N	N	N	N	N	N	N	N	N	N	N	N	N	N	N	N	N	N	N	N	N	N	N	N	N	N	N	N	N	N	N	N	N
R371K	Reduced susceptibility to oseltamivir, zanamivir, peramivir and laninamivir	R	R	R	R	R	R	R	R	R	R	R	R	R	R	R	R	R	R	R	R	R	R	R	R	R	R	R	R	R	R	R	R	R	R	R	R	R	R	R	R	R	R	R	R	R	R	R	R
A401T	Increased virus binding to α2-3	D	D	D	D	D	G	D	D	D	D	G	G	G	D	G	G	G	G	D	G	G	D	G	D	D	D	G	G	D	D	D	D	G	D	D	D	G	D	G	G	G	G	G	D	D	D	D	D
K432T	Reduced susceptibility to zanamivir	K	K	K	K	K	K	K	K	K	K	K	K	K	K	K	K	K	K	K	K	K	K	K	K	K	K	K	K	K	K	K	K	K	K	K	K	K	K	K	K	K	K	K	K	K	K	K	K
I117V, I314V	Reduced susceptibility to oseltamivir	TS	TS	TS	TS	TS	TS	TS	TS	TS	TS	TS	TS	TS	TS	TS	TS	TS	TS	TS	TS	TS	TS	TS	TS	TS	TS	TS	TS	TS	TS	TS	TS	TS	TS	TS	TS	TS	TS	TS	TS	TS	TS	TS	TS	TS	TS	TS	TS
* amino acid mutations where the phenotype is produced only in combination with other mutations
Sites that are not conserved in 100% of viruses are highlighted yellow
Amino acid substitutions associated with an increase in AIV fitness are shown in red
[truncated: 16 more columns]

## Sheet: S3g - MP
			Virus designations/amino acids or motifs
Protein	Mutation/Motif	Phenotype	A/chicken/Cambodia/a29W9M1/2016	A/chicken/Cambodia/a30W9M1/2016	A/chicken/Cambodia/a38W9M1/2016	A/chicken/Cambodia/a47W9M1/2016	A/chicken/Cambodia/a50W9M1/2016	A/chicken/Cambodia/a58W22M1/2016	A/chicken/Cambodia/a59W22M1/2016	A/chicken/Cambodia/a77W22M1/2016	A/chicken/Cambodia/a79W22M1/2016	A/chicken/Cambodia/a80W22M1/2016	A/chicken/Cambodia/Z150W14M1/2015	A/chicken/Cambodia/Z230W18M1/2015	A/chicken/Cambodia/Z248W19M1/2015	A/chicken/Cambodia/Z269W20M1/2015	A/chicken/Cambodia/Z27W8M1/2015	A/chicken/Cambodia/Z287W21M1/2015	A/chicken/Cambodia/Z28W8M1/2015	A/chicken/Cambodia/Z29W8M1/2015	A/chicken/Cambodia/Z308W22M1/2015	A/chicken/Cambodia/Z30W8M1/2015	A/chicken/Cambodia/Z350W24M1/2015	A/chicken/Cambodia/Z430W28M1/2015	A/chicken/Cambodia/Z450W29M1/2015	A/chicken/Cambodia/Z457W29M3/2015	A/chicken/Cambodia/Z517W32M3/2015	A/chicken/Cambodia/Z518W32M3/2015	A/chicken/Cambodia/Z519W32M3/2015	A/chicken/Cambodia/Z520W32M3/2015	A/chicken/Cambodia/Z530W33M1/2015	A/chicken/Cambodia/Z567W35M1/2015	A/chicken/Cambodia/Z587W36M1/2015	A/chicken/Cambodia/Z640W38M3/2015	A/chicken/Cambodia/Z648W39M1/2015	A/chicken/Cambodia/Z748W44M1/2015	A/chicken/Cambodia/Z789W46M1/2015	A/chicken/Cambodia/Z820W47M3/2015	A/chicken/Cambodia/Z838W48M3/2015	A/chicken/Cambodia/Z839W48M3/2015	A/chicken/Cambodia/Z858W49M3/2015	A/chicken/Cambodia/Z860W49M3/2015	A/chicken/Cambodia/Z869W50M1/2015	A/chicken/Cambodia/Z888W51M1/2015	A/chicken/Cambodia/Z909W52M1/2015	A/duck/Cambodia/a14W9M1/2016	A/duck/Cambodia/a33W9M1/2016	A/duck/Cambodia/a34W9M1/2016	A/duck/Cambodia/a36W9M1/2016
M1	N30D	Increased virulence in mice	D	D	D	D	D	D	D	D	D	D	D	D	D	D	D	D	D	D	D	D	D	D	D	D	D	D	D	D	D	D	D	D	D	D	D	D	D	D	D	D	D	D	D	D	D	D	D
	I43M	Increased virulence in mice, chickens and ducks	M	M	M	M	M	M	M	M	M	M	M	M	M	M	M	M	M	M	M	M	M	M	M	M	M	M	M	M	M	M	M	M	M	M	M	M	M	M	M	M	M	M	M	M	M	M	M
	T139A	Increased virulence in mice	T	T	T	T	T	T	T	T	T	T	T	T	T	T	T	T	T	T	T	T	T	T	T	T	T	T	T	T	T	T	T	T	T	T	T	T	T	T	T	T	T	T	T	T	T	T	T
	T215A	Increased virulence in mice	A	A	A	A	A	A	A	A	A	A	A	A	A	A	A	A	A	A	A	A	A	A	A	A	A	A	A	A	A	A	A	A	A	A	A	A	A	A	A	A	A	A	A	A	A	A	A
M2	L26F	Increased resistance to amantadine and rimantadine	L	L	L	L	L	L	L	L	L	L	L	L	L	L	L	L	L	L	L	L	L	L	L	L	L	L	L	L	L	L	L	L	L	L	L	L	L	L	L	L	L	L	L	L	L	L	L
	V27A	Increased resistance to amantadine and rimantadine	V	V	V	V	V	V	V	V	V	V	V	V	V	V	V	V	V	V	V	V	V	V	V	V	V	V	V	V	V	V	V	V	V	V	V	V	V	V	V	V	V	V	V	V	V	V	V
	A30V/T/S	Increased resistance to amantadine and rimantadine	A	A	A	A	A	A	A	A	A	A	A	A	A	A	A	A	A	A	A	A	A	A	A	A	A	A	A	A	A	A	A	A	A	A	A	A	A	A	A	A	A	A	A	A	A	A	A
	S31N/G	Increased resistance to amantadine and rimantadine	S	S	S	S	S	N	N	N	N	N	N	N	N	N	N	N	N	N	S	N	N	S	N	S	S	S	N	N	S	S	S	S	N	S	S	S	S	S	S	S	S	S	S	S	S	S	S
	G34E	Increased resistance to amantadine and rimantadine	G	G	G	G	G	G	G	G	G	G	G	G	G	G	G	G	G	G	G	G	G	G	G	G	G	G	G	G	G	G	G	G	G	G	G	G	G	G	G	G	G	G	G	G	G	G	G
* amino acid mutations where the phenotype is produced only in combination with other mutations
Sites that are not conserved in 100% of viruses are highlighted yellow
Amino acid substitutions associated with an increase in AIV fitness are shown in red
[truncated: 17 more columns]

## Sheet: S3h - NS
			Virus designations/amino acids or motifs
Protein	Mutation/Motif	Phenotype	A/chicken/Cambodia/a29W9M1/2016	A/chicken/Cambodia/a30W9M1/2016	A/chicken/Cambodia/a38W9M1/2016	A/chicken/Cambodia/a47W9M1/2016	A/chicken/Cambodia/a50W9M1/2016	A/chicken/Cambodia/a58W22M1/2016	A/chicken/Cambodia/a59W22M1/2016	A/chicken/Cambodia/a77W22M1/2016	A/chicken/Cambodia/a79W22M1/2016	A/chicken/Cambodia/a80W22M1/2016	A/chicken/Cambodia/Z150W14M1/2015	A/chicken/Cambodia/Z230W18M1/2015	A/chicken/Cambodia/Z248W19M1/2015	A/chicken/Cambodia/Z269W20M1/2015	A/chicken/Cambodia/Z27W8M1/2015	A/chicken/Cambodia/Z287W21M1/2015	A/chicken/Cambodia/Z28W8M1/2015	A/chicken/Cambodia/Z29W8M1/2015	A/chicken/Cambodia/Z308W22M1/2015	A/chicken/Cambodia/Z30W8M1/2015	A/chicken/Cambodia/Z350W24M1/2015	A/chicken/Cambodia/Z430W28M1/2015	A/chicken/Cambodia/Z450W29M1/2015	A/chicken/Cambodia/Z457W29M3/2015	A/chicken/Cambodia/Z517W32M3/2015	A/chicken/Cambodia/Z518W32M3/2015	A/chicken/Cambodia/Z519W32M3/2015	A/chicken/Cambodia/Z520W32M3/2015	A/chicken/Cambodia/Z530W33M1/2015	A/chicken/Cambodia/Z567W35M1/2015	A/chicken/Cambodia/Z587W36M1/2015	A/chicken/Cambodia/Z640W38M3/2015	A/chicken/Cambodia/Z648W39M1/2015	A/chicken/Cambodia/Z748W44M1/2015	A/chicken/Cambodia/Z789W46M1/2015	A/chicken/Cambodia/Z820W47M3/2015	A/chicken/Cambodia/Z838W48M3/2015	A/chicken/Cambodia/Z839W48M3/2015	A/chicken/Cambodia/Z858W49M3/2015	A/chicken/Cambodia/Z860W49M3/2015	A/chicken/Cambodia/Z869W50M1/2015	A/chicken/Cambodia/Z888W51M1/2015	A/chicken/Cambodia/Z909W52M1/2015	A/duck/Cambodia/a14W9M1/2016	A/duck/Cambodia/a33W9M1/2016	A/duck/Cambodia/a34W9M1/2016	A/duck/Cambodia/a36W9M1/2016
NS1	Length	NS1 is typically 230 aa in length. Truncations can decrease replication efficiency and transmissibility in chickens	217	217	217	217	217	237	237	217	217	217	217	237	237	217	237	217	237	237	217	237	237	237	237	217	217	217	237	237	217	237	237	237	237	237	217	217	217	217	217	217	237	237	237	217	217	217	217
	P42S	Increased virulence and decreased antiviral response in mice	S	S	S	S	S	S	S	S	S	S	S	S	S	S	S	S	S	S	S	S	S	S	S	S	S	S	S	S	S	S	S	S	S	S	S	S	S	S	S	S	S	S	S	S	S	S	S
	D74N	Enhanced replication in mammalian cells and pathogenicity in mice	D	D	D	D	D	D	D	D	D	D	D	D	D	D	D	D	D	D	D	D	D	D	D	D	D	D	D	D	D	D	D	D	D	D	D	D	D	D	D	D	D	D	D	D	D	D	D
	80-84 deletion	Increased virulence in chickens and mice	No	No	No	No	No	No	No	No	No	No	No	No	No	No	No	No	No	No	No	No	No	No	No	No	No	No	No	No	No	No	No	No	No	No	No	No	No	No	No	No	No	No	No	No	No	No	No
	Y84F	Decreases replication in mammalian cells and enhances interferon response	V	V	V	V	V	V	V	V	V	V	V	M	M	V	M	V	M	M	V	M	M	M	M	V	V	V	M	M	V	M	M	M	M	M	V	V	V	V	V	V	M	M	M	V	V	V	V
	D92E (D87E)	Increased virulence in chickens and mice	D	D	D	D	D	D	D	D	D	D	D	E	E	D	D	D	D	D	D	D	E	E	E	D	D	D	E	E	D	E	E	D	E	D	D	D	D	D	D	D	E	E	E	D	D	D	D
	L103F (L98F)	Increased virulence in mice	L	L	L	L	L	L	L	L	L	L	L	L	L	L	L	L	L	L	L	L	L	L	L	L	L	L	L	L	L	L	L	L	L	L	L	L	L	L	L	L	L	L	L	L	L	L	L
	I106M (I101M)	Increased viral replication in mammalian cells virulence in mice	I	I	I	I	I	I	I	I	I	I	I	I	I	I	I	I	I	I	I	I	I	I	I	I	I	I	I	I	I	I	I	I	I	I	I	I	I	I	I	I	I	I	I	I	I	I	I
	C138F	Increased replication in mammalian cells, decreased interferon response	F	F	F	F	F	F	F	F	F	F	F	F	F	F	F	F	F	F	F	F	F	F	F	F	F	F	F	F	F	F	F	F	F	F	F	F	F	F	F	F	F	F	F	F	F	F	F
	V149A	Increased virulence and decreased interferon response in chickens	A	A	A	A	A	A	A	A	A	A	A	A	A	A	A	A	A	A	A	A	A	A	A	A	A	A	A	A	A	A	A	A	A	A	A	A	A	A	A	A	A	A	A	A	A	A	A
	P3S, R41K, D74N	Enhanced replication in mammalian cells and pathogenicity in mice	SKD	SKD	SKD	SKD	SKD	SKD	SKD	SKD	SKD	SKD	SKD	SKD	SKD	SKD	SKD	SKD	SKD	SKD	SKD	SKD	SKD	SKD	SKD	SKD	SKD	SKD	SKD	SKD	SKD	SKD	SKD	SKD	SKD	SKD	SKD	SKD	SKD	SKD	SKD	SKD	SKD	SKD	SKD	SKD	SKD	SKD	SKD
	R38A, K41A	Decreased replication in mammalian and avian cell line	RK	RK	RK	RK	RK	RK	RK	RK	RK	RK	RK	RK	RK	RK	RK	RK	RK	RK	RK	RK	RK	RK	RK	RK	RK	RK	RK	RK	RK	RK	RK	RK	RK	RK	RK	RK	RK	RK	RK	RK	RK	RK	RK	RK	RK	RK	RK
	K55E, K66E, C138F	Enhanced replication in mammalian cells, decrease IF response	REF	REF	REF	REF	REF	REF	REF	REF	REF	REF	REF	REF	REF	REF	REF	REF	REF	REF	REF	REF	REF	REF	REF	REF	REF	REF	REF	REF	REF	REF	REF	REF	REF	REF	REF	REF	REF	REF	REF	REF	REF	REF	REF	REF	REF	REF	REF
	N205S (with NS2: T47A)	Decreased antiviral response in ferrets	SA	SA	SA	SA	SA	SA	SA	SA	SA	SA	SA	SA	SA	SA	SA	SA	SA	SA	SA	SA	SA	SA	SA	SA	SA	SA	SA	SA	SA	SA	SA	SA	SA	SA	SA	SA	SA	SA	SA	SA	SA	SA	SA	SA	SA	SA	SA
	G210R (with: NS2 M51I)	Decreased antiviral response in ferrets	G	G	G	G	G	G	G	G	G	G	G	G	G	G	G	G	G	G	G	G	G	G	G	G	G	G	G	G	G	G	G	G	G	G	G	G	G	G	G	G	G	G	G	G	G	G	G
NS2	M16I	Increased polymerase activity in mammalian cell line	M	M	M	M	M	M	M	M	M	M	M	M	M	M	M	M	M	M	M	M	M	M	M	M	M	M	M	M	M	M	M	M	M	M	M	M	M	M	M	M	M	M	M	M	M	M	M
	M16I, Y41C, E75G	Increased polymerase activity in mammalian cell line	MYE	MYE	MYE	MYE	MYE	MYE	MYE	MYE	MYE	MYE	MYE	MYE	MYE	MYE	MYE	MYE	MYE	MYE	MYE	MYE	MYE	MYE	MYE	MYE	MYE	MYE	MYE	MYE	MYE	MYE	MYE	MYE	MYE	MYE	MYE	MYE	MYE	MYE	MYE	MYE	MYE	MYE	MYE	MYE	MYE	MYE	MYE
	M51I (with NS1: G205R)	Decreased antiviral response in ferrets	M	M	M	M	M	M	M	M	M	M	M	M	M	M	M	M	M	M	M	M	M	M	M	M	M	M	M	M	M	M	M	M	M	M	M	M	M	M	M	M	M	M	I	M	M	M	M
* amino acid mutations where the phenotype is produced only in combination with other mutations
Sites that are not conserved in 100% of viruses are highlighted yellow
Amino acid substitutions associated with an increase in AIV fitness are shown in red
[truncated: 17 more columns]
