# Supplementary material for: The evolution and genetic diversity of avian influenza A(H9N2) viruses in Cambodia, 2015 – 2016
Source: PLoS One. 2019 Dec 9;14(12):e0225428. doi: 10.1371/journal.pone.0225428 (PMC6901181; doi:10.1371/journal.pone.0225428)
Supplement: S4 Table — (XLSX) [file pone.0225428.s008.xlsx]

## Sheet: S4 - HA antigenic variation
		Antigenic sites
		H9-A									H9-B						Other
	Amino acid position (H3 numbering)	155	156	159	189	190	193	222	227	244	81	122	∆	145	149	172	∆	126	133	135	137	147	158	160	188	192	198	199	226	259	273	285	297	315
Accession No.	Designation/amino acid position (H9 numbering)	145	146	149	179	180	183	212	217	234	72	115	120	135	139	162	74	121	127	129	131	137	148	150	178	182	188	189	216	249	264	276	288	306
AJ404626	A/Hong_Kong/1073/99 (human CVV)	T	Q	G	T	E	N	L	Q	R	G	Q	T	G	R	R	R	T	T	T	R	F	S	F	Y	T	N	D	L	V	K	K	I	K
KF188316	A/Hong_Kong/33982/2009 (human CVV)	T	Q	G	T	D	T	L	Q	R	E	Q	T	G	R	R	R	T	T	T	R	F	S	F	Y	T	N	D	Q	V	K	K	I	K
498037	A/Hong_Kong/308/2014 (human CVV)	T	R	G	T	T	D	L	M	R	E	Q	T	G	R	Q	R	I	N	T	K	F	N	D	D	R	T	D	L	I	K	K	V	K
1315830	A/Anhui-Lujiang/39/2018 (human CVV)	T	R	G	D	T	N	L	M	R	E	Q	T	D	R	Q	R	I	D	T	T	F	D	N	D	R	T	D	L	I	K	K	V	K
AF156373	A/Chicken/Hong_Kong/G9/97 (human CVV)	T	Q	N	T	A	N	L	Q	R	G	Q	T	D	R	R	R	I	S	T	K	F	N	A	D	T	T	D	L	I	N	R	V	K
DQ064376	A/Chicken/Shandong/6/96 (poultry vaccine virus)	T	Q	N	T	A	N	L	Q	R	G	Q	T	D	R	R	G	I	S	T	K	F	D	A	D	T	T	D	Q	I	N	R	V	K
AF384557	A/chicken/Guangdong/SS/94 (poultry vaccine virus)	T	Q	N	T	A	N	L	Q	R	G	Q	T	D	R	R	G	I	S	T	K	F	N	A	D	T	T	D	Q	I	N	R	V	K
AY743216	A/Chicken/Shanghai/F/98 (poultry vaccine virus)	T	Q	N	T	A	N	L	Q	R	G	Q	T	D	R	R	G	I	S	T	K	F	N	A	D	T	T	D	Q	I	N	R	V	K
EPI1275398	A/chicken/Cambodia/a29W9M1/2016	T	Q	N	T	A	N	L	M	R	G	Q	T	D	R	Q	R	I	S	T	K	F	D	A	D	T	T	D	L	I	K	K	V	K
EPI1275406	A/chicken/Cambodia/a30W9M1/2016	T	Q	N	T	A	N	L	M	R	G	Q	T	D	R	Q	R	I	S	T	K	F	D	A	D	T	T	D	L	I	K	K	V	K
EPI1275438	A/chicken/Cambodia/a38W9M1/2016	T	Q	N	T	A	N	L	M	R	G	Q	T	D	R	Q	R	I	S	T	K	F	D	A	D	T	T	D	L	I	K	K	V	K
EPI1275446	A/chicken/Cambodia/a47W9M1/2016	T	Q	N	T	V	N	L	M	R	G	Q	T	D	R	Q	R	I	S	T	K	F	D	A	D	T	T	D	L	I	K	K	V	K
EPI1275454	A/chicken/Cambodia/a50W9M1/2016	T	Q	N	T	A	N	L	M	R	G	Q	T	D	R	Q	R	I	S	T	K	F	D	A	D	T	T	D	L	I	K	K	V	K
EPI1275462	A/chicken/Cambodia/a58W22M1/2016	T	Q	N	T	V	S	L	M	R	G	Q	T	D	R	Q	R	I	S	T	K	F	N	A	D	T	T	D	L	I	K	K	V	K
EPI1275470	A/chicken/Cambodia/a59W22M1/2016	T	Q	N	T	A	N	L	M	R	G	Q	T	D	R	Q	R	I	S	T	K	F	N	A	D	T	T	D	L	I	K	K	V	K
EPI1275478	A/chicken/Cambodia/a77W22M1/2016	T	Q	N	T	T	N	L	M	R	E	L	T	D	R	Q	R	I	S	T	K	F	N	A	D	T	T	D	L	I	K	K	V	K
EPI1275486	A/chicken/Cambodia/a79W22M1/2016	T	Q	N	T	A	N	L	M	R	G	Q	T	D	R	Q	R	I	S	T	K	F	D	A	D	T	T	D	L	I	K	K	V	K
EPI1275494	A/chicken/Cambodia/a80W22M1/2016	T	Q	N	T	V	N	L	M	R	G	Q	T	D	R	Q	R	I	S	T	K	F	D	A	D	T	T	D	L	I	K	K	V	K
EPI1275070	A/chicken/Cambodia/Z150W14M1/2015	T	Q	N	T	A	N	L	M	R	G	Q	T	D	R	Q	R	I	S	T	K	F	D	A	D	T	T	D	L	I	K	K	V	K
EPI1275518	A/chicken/Cambodia/Z230W18M1/2015	T	Q	N	T	V	N	L	M	R	G	Q	T	D	R	Q	R	I	S	T	K	F	D	A	D	T	T	D	L	I	K	K	V	K
EPI1275078	A/chicken/Cambodia/Z248W19M1/2015	T	Q	N	T	A	N	L	M	R	G	Q	T	D	R	Q	R	I	S	T	K	F	D	A	D	T	T	D	L	I	K	K	V	K
EPI1275094	A/chicken/Cambodia/Z269W20M1/2015	T	Q	N	T	A	N	L	M	R	G	Q	T	D	R	Q	R	I	S	T	K	F	N	A	D	T	T	D	L	I	K	K	V	K
EPI1275030	A/chicken/Cambodia/Z27W8M1/2015	T	Q	N	T	A	N	L	M	R	G	Q	T	D	R	Q	R	I	S	T	K	F	D	A	D	T	T	D	L	I	K	K	V	K
EPI1275110	A/chicken/Cambodia/Z287W21M1/2015	T	Q	N	T	A	N	L	M	R	G	Q	T	D	R	Q	R	I	S	T	K	F	D	A	D	T	T	D	L	I	K	K	V	K
EPI1275038	A/chicken/Cambodia/Z28W8M1/2015	T	Q	N	T	A	N	L	M	R	G	Q	T	D	R	Q	R	I	S	T	K	F	D	A	D	T	T	D	L	I	K	K	V	K
EPI1275046	A/chicken/Cambodia/Z29W8M1/2015	T	Q	N	T	A	N	L	M	R	G	Q	T	D	R	Q	R	I	S	T	K	F	D	A	D	T	T	D	L	I	K	K	V	K
EPI1275118	A/chicken/Cambodia/Z308W22M1/2015	T	Q	N	T	A	N	L	M	R	G	Q	T	D	R	Q	R	I	S	T	K	F	D	A	D	T	T	D	L	I	K	K	V	K
EPI1275054	A/chicken/Cambodia/Z30W8M1/2015	T	Q	N	T	A	N	L	M	R	G	Q	T	D	R	Q	R	I	S	T	K	F	D	A	D	T	T	D	L	I	K	K	V	K
EPI1275134	A/chicken/Cambodia/Z350W24M1/2015	T	Q	N	T	A	N	L	M	R	G	Q	K	D	R	Q	R	I	S	T	K	F	N	A	D	T	T	D	L	I	K	K	V	K
EPI1275150	A/chicken/Cambodia/Z430W28M1/2015	T	Q	N	T	A	N	L	M	R	G	Q	T	D	R	Q	R	I	S	T	K	F	D	A	D	T	T	D	L	I	K	K	V	K
EPI1275158	A/chicken/Cambodia/Z450W29M1/2015	T	Q	N	T	V	N	L	M	R	G	Q	T	D	R	Q	R	I	S	T	K	F	D	A	D	T	T	D	L	I	K	K	V	K
EPI1275166	A/chicken/Cambodia/Z457W29M3/2015	T	Q	N	T	A	N	L	M	R	G	Q	T	D	R	Q	R	I	S	T	K	F	N	A	D	T	T	D	L	I	K	K	V	K
EPI1275174	A/chicken/Cambodia/Z517W32M3/2015	T	Q	N	T	A	N	L	M	R	G	Q	T	D	R	Q	R	I	S	T	K	F	N	A	D	T	T	D	L	I	K	K	V	K
EPI1275182	A/chicken/Cambodia/Z518W32M3/2015	T	Q	N	T	A	N	L	M	R	G	Q	T	D	R	Q	R	I	S	T	K	F	N	A	D	T	T	D	L	I	K	K	V	K
EPI1275190	A/chicken/Cambodia/Z519W32M3/2015	T	Q	N	T	A	N	L	M	R	G	Q	T	D	R	Q	R	I	S	T	K	F	N	A	D	T	T	D	L	I	K	K	V	K
EPI1275198	A/chicken/Cambodia/Z520W32M3/2015	T	Q	N	T	A	N	L	M	R	G	Q	T	D	R	Q	R	I	S	T	K	F	N	A	D	T	T	D	L	I	K	K	V	K
EPI1275206	A/chicken/Cambodia/Z530W33M1/2015	T	Q	N	T	A	N	L	M	R	G	Q	T	D	R	Q	R	I	S	T	K	F	D	A	D	T	T	D	L	I	K	K	V	K
EPI1275230	A/chicken/Cambodia/Z567W35M1/2015	T	Q	N	T	A	N	L	M	R	G	Q	T	D	R	Q	R	I	S	T	K	F	D	A	D	T	T	D	L	I	K	K	V	K
EPI1275238	A/chicken/Cambodia/Z587W36M1/2015	T	Q	N	T	A	N	L	M	R	G	Q	T	D	R	Q	R	I	S	T	K	F	D	A	D	T	T	D	L	I	K	K	V	K
EPI1275262	A/chicken/Cambodia/Z640W38M3/2015	T	Q	N	T	A	N	L	M	R	G	Q	T	D	R	Q	R	I	S	T	K	F	N	A	D	T	T	D	L	I	K	K	V	K
EPI1275270	A/chicken/Cambodia/Z648W39M1/2015	T	Q	N	T	A	N	L	M	R	G	Q	T	D	R	Q	R	I	S	T	K	F	D	A	D	T	T	D	L	I	K	K	V	K
EPI1275286	A/chicken/Cambodia/Z748W44M1/2015	T	Q	N	T	A	N	L	M	R	G	Q	T	D	R	Q	R	I	S	T	K	F	N	A	D	T	T	D	L	I	E	K	V	K
EPI1275294	A/chicken/Cambodia/Z789W46M1/2015	T	Q	N	T	A	N	L	M	R	G	Q	T	D	R	Q	R	I	S	T	K	F	D	A	D	T	T	D	L	I	K	K	V	K
EPI1275302	A/chicken/Cambodia/Z820W47M3/2015	T	Q	N	T	A	N	L	M	R	G	Q	T	D	R	Q	R	I	S	T	K	F	D	A	D	T	T	D	L	I	K	K	V	K
EPI1275310	A/chicken/Cambodia/Z838W48M3/2015	T	Q	N	T	A	N	L	M	R	G	Q	T	D	R	Q	R	I	S	T	K	F	N	A	D	T	T	D	L	I	K	K	V	K
EPI1275318	A/chicken/Cambodia/Z839W48M3/2015	T	Q	N	T	A	N	L	M	R	G	Q	T	D	R	Q	R	I	S	T	K	F	N	A	D	T	T	D	L	I	K	K	V	K
EPI1275342	A/chicken/Cambodia/Z858W49M3/2015	T	Q	N	T	A	N	L	M	R	G	Q	T	D	R	Q	R	I	S	T	K	F	N	A	D	T	T	D	L	I	K	K	V	K
EPI1275350	A/chicken/Cambodia/Z860W49M3/2015	T	Q	N	T	A	N	L	M	R	G	Q	T	D	R	Q	R	I	S	T	K	F	N	A	D	T	T	D	L	I	K	K	V	K
EPI1275358	A/chicken/Cambodia/Z869W50M1/2015	T	Q	N	T	A	N	L	M	R	G	Q	T	D	R	Q	R	I	S	T	K	F	D	A	D	T	T	D	L	I	K	K	V	K
EPI1275366	A/chicken/Cambodia/Z888W51M1/2015	T	Q	N	T	A	N	L	M	R	G	Q	T	D	R	Q	R	I	S	T	K	F	D	A	D	T	T	D	L	I	K	K	V	K
EPI1275374	A/chicken/Cambodia/Z909W52M1/2015	T	Q	N	T	A	N	L	M	R	G	Q	T	D	R	Q	R	I	S	T	K	F	D	A	D	T	T	D	L	I	K	K	V	K
EPI1275390	A/duck/Cambodia/a14W9M1/2016	T	Q	N	T	A	N	L	M	R	G	Q	T	D	R	Q	R	I	S	T	K	F	D	A	D	T	T	D	L	I	K	K	V	K
EPI1275414	A/duck/Cambodia/a33W9M1/2016	T	Q	N	T	A	N	L	M	R	G	Q	T	D	R	Q	R	I	S	T	K	F	D	A	D	T	T	D	L	I	K	K	V	K
EPI1275422	A/duck/Cambodia/a34W9M1/2016	T	Q	N	T	A	N	L	M	R	G	Q	T	D	R	Q	R	I	S	T	K	F	D	A	D	T	T	D	L	I	K	K	V	K
EPI1275430	A/duck/Cambodia/a36W9M1/2016	T	Q	N	T	A	N	L	M	R	G	Q	T	D	R	Q	R	I	S	T	K	F	D	A	D	T	T	D	L	I	K	K	V	K
EPI1275502	A/duck/Cambodia/a95W22M1/2016	T	Q	N	T	A	N	L	M	R	G	Q	T	D	R	Q	R	I	S	T	K	F	D	A	D	T	T	D	L	I	K	K	V	K
EPI1275022	A/duck/Cambodia/Z25W8M1/2015	T	Q	N	T	A	N	L	M	R	G	Q	T	D	R	Q	R	I	S	T	K	F	D	A	D	T	T	D	L	I	K	K	V	K
EPI1275086	A/duck/Cambodia/Z263W20M1/2015	T	Q	N	T	A	N	L	M	R	G	Q	T	D	R	Q	R	I	S	T	K	F	N	A	D	T	T	D	L	I	K	K	V	K
EPI1275102	A/duck/Cambodia/Z284W21M1/2015	T	Q	N	T	A	N	L	M	R	G	Q	T	D	R	Q	R	I	S	T	K	F	D	A	D	T	T	D	L	I	K	K	V	K
EPI1275126	A/duck/Cambodia/Z333W23M3/2015	T	Q	N	T	V	N	L	M	R	G	Q	T	D	R	Q	R	I	S	T	K	F	D	A	D	T	T	D	L	I	K	K	V	K
EPI1275062	A/duck/Cambodia/Z33W8M3/2015	T	Q	N	T	A	N	L	M	R	G	Q	T	D	R	Q	R	I	S	T	K	F	D	A	D	T	T	D	L	I	K	K	V	K
EPI1275142	A/duck/Cambodia/Z416W27M3/2015	T	Q	N	T	A	N	L	M	R	G	Q	K	D	R	Q	R	I	S	T	K	F	N	A	D	T	T	D	L	I	K	K	V	K
EPI1318923	A/duck/Cambodia/Z495W31M3/2015	T	Q	N	T	A	N	L	M	R	G	Q	T	D	R	Q	R	I	S	T	K	F	N	A	D	T	T	D	L	I	K	K	V	K
EPI1318931	A/duck/Cambodia/Z544W34M1/2015	T	Q	N	T	A	N	L	M	R	G	Q	T	D	R	Q	R	I	S	T	K	F	D	A	D	T	T	D	L	I	K	K	V	K
EPI1275222	A/duck/Cambodia/Z566W35M1/2015	T	Q	N	T	A	N	L	M	R	G	Q	T	D	R	Q	R	I	S	T	K	F	N	A	D	T	T	D	L	I	K	K	V	K
EPI1275246	A/duck/Cambodia/Z605W37M1/2015	T	Q	N	T	A	N	L	M	R	G	Q	T	D	R	Q	R	I	S	T	K	F	D	A	D	T	A	D	L	I	K	K	V	K
EPI1275254	A/duck/Cambodia/Z606W37M1/2015	T	Q	N	T	A	N	L	M	R	G	Q	T	D	R	Q	R	I	S	T	K	F	D	A	D	T	T	D	L	I	K	K	V	K
EPI1275278	A/duck/Cambodia/Z684W41M1/2015	T	Q	N	T	A	N	L	M	R	G	Q	T	D	R	Q	R	I	S	T	K	F	N	A	D	T	T	D	L	I	K	K	V	K
EPI1275510	A/duck/Cambodia/Z76W10M3/2015	T	Q	N	T	A	N	L	M	R	G	Q	T	D	R	Q	R	I	S	T	K	F	D	A	D	T	T	D	L	I	K	K	V	K
EPI1275326	A/duck/Cambodia/Z845W49M1/2015	T	Q	N	T	A	N	L	M	R	G	Q	T	D	R	Q	R	I	S	T	K	F	N	A	D	T	T	D	L	I	K	K	V	K
EPI1275334	A/duck/Cambodia/Z854W49M3/2015	T	Q	N	T	A	N	L	M	R	G	Q	T	D	R	Q	R	I	S	T	K	F	N	A	D	T	T	D	L	I	K	K	V	K
EPI1275382	A/duck/Cambodia/Z914W52M3/2015	T	Q	N	T	A	N	L	M	R	G	Q	T	D	R	Q	R	I	S	T	K	F	D	A	D	T	T	D	L	I	K	K	V	K
A(H9) antigenic sites are described as according to Peacock et al., 2018
∆, indicates there is no equivalent H3 numbering position
Shading of Cambodian A(H9N2) viruses indicates codons positions where variable amino acids have been identified
