# Supplementary material for: The evolution and genetic diversity of avian influenza A(H9N2) viruses in Cambodia, 2015 – 2016
Source: PLoS One. 2019 Dec 9;14(12):e0225428. doi: 10.1371/journal.pone.0225428 (PMC6901181; doi:10.1371/journal.pone.0225428)
Supplement: S5 Table — (XLSX) [file pone.0225428.s009.xlsx]

## Sheet: S5 - Glycosylation
			HA predicted glycosylation sites							NA predicted glycosylation sites (N2 numbering)
		H3 numbering	21-24	128-132	210-213	289-292	296-299	304-307	483-486
		H9 mature protein numbering	29-32	141-144	218-221	298-301	305-308	313-316	492-495
No.	Virus Designation	Genotype/H9 numbering	11-14	123-126	200-203	280-283	287-290	295-298	474-477	44-47	48-51	61-64	69-72	70-73	86-89	146-149	234-237	306-309
1	A/chicken/Cambodia/a29W9M1/2016	V	NSTE	NVSY	NRTF	NTTL	NVSK	NCSK	NGTY	NSSN	x	NVTE	x	NTTL	NWSK	NGTS	NGTC	x
2	A/chicken/Cambodia/a30W9M1/2016	V	NSTE	NVSY	NRTF	NTTL	NVSK	NCSK	NGTY	NSSN	x	NVTE	x	NTTL	NWSK	NGTS	NGTC	x
3	A/chicken/Cambodia/a38W9M1/2016	V	NSTE	NVSY	NRTF	NTTL	NVSK	NCSK	NGTY	NSSN	x	NVTE	x	NTTL	NWSK	NGTS	NGTC	x
4	A/chicken/Cambodia/a47W9M1/2016	V	NSTE	NVSY	NRTF	NTTL	NVSK	NCSK	NGTY	NSSN	x	NVTE	x	NTTL	NWSK	NGTS	NGTC	x
5	A/chicken/Cambodia/a50W9M1/2016	V	NSTE	NVSY	NRTF	NTTL	NVSK	NCSK	NGTY	NSSN	x	NVTE	x	NTTL	NWSK	NGTS	NGTC	x
6	A/chicken/Cambodia/a58W22M1/2016	V	NSTE	NVSY	NRTF	NTTL	NVSR	NCSK	NGTY	NSSD	x	NITD	NSTT	x	x	NGTS	NGTC	x
7	A/chicken/Cambodia/a59W22M1/2016	P	NSTE	NVSY	NRTF	NTTL	NVSR	NCSK	NGTY	NSSN	x	NVTE	x	NTTL	NWSK	NGTS	NGTC	x
8	A/chicken/Cambodia/a77W22M1/2016	V	NSTE	NVSY	NRTF	NTTL	NVSK	NCSK	NGTY	NSSN	x	NVTE	NSTT	x	NWSK	NGTT	NGTC	NMTD
9	A/chicken/Cambodia/a79W22M1/2016	V	NSTE	NVSY	NRTF	NTTL	NVSR	NCSK	NGTY	NSSN	x	NVTE	x	NTTL	NWSK	NGTS	NGTC	x
10	A/chicken/Cambodia/a80W22M1/2016	V	NSTE	NVSY	NRTF	NTTL	NVSR	NCSK	NGTY	NSSN	x	NVTE	x	NTTL	NWSK	NGTS	NGTC	x
11	A/chicken/Cambodia/Z150W14M1/2015	V	NSTE	NVSY	NRTF	NTTL	NVSK	NCSK	NGTY	NSSD	x	NVTG	NSTT	x	x	NGTS	x	x
12	A/chicken/Cambodia/Z230W18M1/2015	P	NSTE	NVSY	NRTF	NTTL	NVSR	NCSK	NGTY	NSSN	NQTE	NVTN	x	x	NWSK	NGTT	NGTC	NVTD
13	A/chicken/Cambodia/Z248W19M1/2015	P	NSTE	NVSY	NRTF	NTTL	NVSR	NCSK	NGTY	NISN	NQTV	NVTD	NSTT	x	x	NGTT	NGTC	x
14	A/chicken/Cambodia/Z269W20M1/2015	V	NSTE	NVSY	NRTF	NTTL	NVSK	NCSK	NGTY	NSSN	x	NVTE	NSTT	x	NWSK	NGTS	NGTC	x
15	A/chicken/Cambodia/Z27W8M1/2015	P	NSTE	NVSY	NRTF	NTTL	NVSR	NCSK	NGTY	NSSN	NQTE	NVTN	x	x	NWSK	NGTT	NGTC	NVTD
16	A/chicken/Cambodia/Z287W21M1/2015	P	NSTE	NVSY	NRTF	NTTL	NVSR	NCSK	NGTY	NTSN	NQTV	NVTD	NSTT	x	x	NGTT	NGTC	x
17	A/chicken/Cambodia/Z28W8M1/2015	P	NSTE	NVSY	NRTF	NTTL	NVSR	NCSK	NGTY	NSSN	NQTV	NVTD	NSTT	x	x	NGTT	NGTC	NVSD
18	A/chicken/Cambodia/Z29W8M1/2015	P	NSTE	NVSY	NRTF	NTTL	NVSR	NCSK	NGTY	NSSN	NQTE	NVTN	x	x	NWSK	NGTT	NGTC	NVTD
19	A/chicken/Cambodia/Z308W22M1/2015	P	NSTE	NVSY	NRTF	NTTL	NVSR	NCSK	NGTY	NSSN	x	NVTE	x	NTTL	NWSK	NGTS	NGTC	x
20	A/chicken/Cambodia/Z30W8M1/2015	P	NSTE	NVSY	NRTF	NTTL	NVSR	NCSK	NGTY	NSSN	NQTE	NVTN	x	x	NWSK	NGTT	NGTC	NVTD
21	A/chicken/Cambodia/Z350W24M1/2015	P	NSTE	NVSY	NRTF	NTTL	NVSR	NCSK	NGTY	NSSN	NQTE	NVTN	x	x	NWSK	NGTT	NGTC	NVTD
22	A/chicken/Cambodia/Z430W28M1/2015	V	NSTE	NVSY	NRTF	NTTL	NVSR	NCSK	NGTY	NSSN	x	NVTE	x	NTTL	NWSK	NGTS	NGTC	x
23	A/chicken/Cambodia/Z450W29M1/2015	P	NSTE	NVSY	NRTF	NTTL	NVSR	NCSK	NGTY	NSSN	NQTE	NVTN	x	x	NWSK	NGTT	NGTC	NVTD
24	A/chicken/Cambodia/Z457W29M3/2015	V	NSTE	NVSY	NRTF	NTTL	NVSR	NCSK	NGTY	NSSN	x	NVTE	x	NTTL	NWSK	NGTS	NGTC	x
25	A/chicken/Cambodia/Z517W32M3/2015	V	NSTE	NVSY	NRTF	NTTL	NVSR	NCSK	NGTY	NSSN	x	NVTE	x	NTTL	NWSK	NGTS	NGTC	x
26	A/chicken/Cambodia/Z518W32M3/2015	V	NSTE	NVSY	NRTF	NTTL	NVSR	NCSK	NGTY	NSSN	x	NVTE	x	NTTL	NWSK	NGTS	NGTC	x
27	A/chicken/Cambodia/Z519W32M3/2015	P	NSTE	NVSY	NRTF	NTTL	NVSR	NCSK	NGTY	NSSN	NQTE	NVTN	x	x	NWSK	NGTT	NGTC	NVTD
28	A/chicken/Cambodia/Z520W32M3/2015	P	NSTE	NVSY	NRTF	NTTL	NVSR	NCSK	NGTY	NSSN	NQTE	NVTN	x	x	NWSK	NGTT	NGTC	NVTD
29	A/chicken/Cambodia/Z530W33M1/2015	V	NSTE	NVSY	NRTF	NTTL	NVSK	NCSK	NGTY	NSSN	x	NVTE	x	NTTL	NWSK	NGTS	NGTC	x
30	A/chicken/Cambodia/Z567W35M1/2015	P	NSTE	NVSY	NRTF	NTTL	NVSK	NCSK	NGTY	NSSN	x	NVTE	x	NTTL	NWSK	NGTS	NGTC	x
31	A/chicken/Cambodia/Z587W36M1/2015	V	NSTE	NVSY	NRTF	NTTL	NVSK	NCSK	NGTY	NSSN	x	NVTE	x	NTTL	NWSK	NGTS	NGTC	x
32	A/chicken/Cambodia/Z640W38M3/2015	P	NSTE	NVSY	NRTF	NTTL	NVSR	NCSK	NGTY	NSSN	x	NVTE	x	NTTL	NWSK	NGTS	NGTC	x
33	A/chicken/Cambodia/Z648W39M1/2015	P	NSTE	NVSY	NRTF	NTTL	NVSK	NCSK	NGTY	NSSD	x	NITD	x	NTTL	x	NGTS	NGTC	x
34	A/chicken/Cambodia/Z748W44M1/2015	P	NSTE	NVSY	NRTF	NTTL	NVSR	NCSK	NGTY	NSSN	x	NVTE	x	NTTL	NWSK	NGTS	NGTC	x
35	A/chicken/Cambodia/Z789W46M1/2015	V	NSTE	NVSY	NRTF	NTTL	NVSK	NCSK	NGTY	NSSN	x	NVTE	x	NTTL	NWSK	NGTS	NGTC	x
36	A/chicken/Cambodia/Z820W47M3/2015	V	NSTE	NVSY	NRTF	NTTL	NVSK	NCSK	NGTY	NSSN	x	NVTE	x	NTTL	NWSK	NGTS	NGTC	x
37	A/chicken/Cambodia/Z838W48M3/2015	V	NSTE	NVSY	NRTF	NTTL	NVSK	NCSK	NGTY	NSSN	x	NVTE	x	NTTL	NWSK	NGTS	NGTC	x
38	A/chicken/Cambodia/Z839W48M3/2015	V	NSTE	NVSY	NRTF	NTTL	NVSK	NCSK	NGTY	NSSN	x	NVTE	x	NTTL	NWSK	NGTS	NGTC	x
39	A/chicken/Cambodia/Z858W49M3/2015	V	NSTE	NVSY	NRTF	NTTL	NVSK	NCSK	NGTY	NSSD	x	NITD	x	NTTL	x	NGTS	NGTC	x
40	A/chicken/Cambodia/Z860W49M3/2015	V	NSTE	NVSY	NRTF	NTTL	NVSK	NCSK	NGTY	NSSD	x	NITD	x	NTTL	x	NGTS	NGTC	x
41	A/chicken/Cambodia/Z869W50M1/2015	P	NSTE	NVSY	NRTF	NTTL	NVSK	NCSK	NGTY	NSSD	x	NITD	x	NTTL	x	NGTS	NGTC	x
42	A/chicken/Cambodia/Z888W51M1/2015	P	NSTE	NVSY	NRTF	NTTL	NVSK	NCSK	NGTY	NSSD	x	NITD	x	NTTL	x	NGTS	NGTC	x
43	A/chicken/Cambodia/Z909W52M1/2015	P	NSTE	NVSY	NRTF	NTTL	NVSK	NCSK	NGTY	NSSD	x	NITN	x	NTTL	x	NGTS	NGTC	x
44	A/duck/Cambodia/a14W9M1/2016	V	NSTE	NVSY	NRTF	NTTL	NVSK	NCSK	NGTY	NSSN	x	NVTE	x	NTTL	NWSK	NGTS	NGTC	x
45	A/duck/Cambodia/a33W9M1/2016	V	NSTE	NVSY	NRTF	NTTL	NVSK	NCSK	NGTY	NSSN	x	NVTE	x	NTTL	NWSK	NGTS	NGTC	x
46	A/duck/Cambodia/a34W9M1/2016	V	NSTE	NVSY	NRTF	NTTL	NVSK	NCSK	NGTY	NSSN	x	NVTE	x	NTTL	NWSK	NGTS	NGTC	x
47	A/duck/Cambodia/a36W9M1/2016	V	NSTE	NVSY	NRTF	NTTL	NVSK	NCSK	NGTY	NSSN	x	NVTE	x	NTTL	NWSK	NGTS	NGTC	x
48	A/duck/Cambodia/a95W22M1/2016	V	NSTE	NVSY	NRTF	NTTL	NVSR	NCSK	NGTY	NSSN	x	NVTE	x	NTTL	NWSK	NGTS	NGTC	x
49	A/duck/Cambodia/Z25W8M1/2015	P	NSTE	NVSY	NRTF	NTTL	NVSR	NCSK	NGTY	NSSN	NQTV	NVTD	NSTT	x	x	NGTT	NGTC	NVSD
50	A/duck/Cambodia/Z263W20M1/2015	P	NSTE	NVSY	NRTF	NTTL	NVSR	NCSK	NGTY	NSSN	NQTV	NVTD	NSTT	x	x	NGTT	NGTC	NVSD
51	A/duck/Cambodia/Z284W21M1/2015	P	NSTE	NVSY	NRTF	NTTL	NVSR	NCSK	NGTY	NSSN	NQTV	NVTD	NSTT	x	x	NGTT	NGTC	NVSD
52	A/duck/Cambodia/Z333W23M3/2015	V	NSTE	NVSY	NRTF	NTTL	NVSR	NCSK	NGTY	NSSN	NQTE	NVTN	x	x	NWSK	NGTS	NGTC	NVTD
53	A/duck/Cambodia/Z33W8M3/2015	P	NSTE	NVSY	NRTF	NTTL	NVSR	NCSK	NGTY	NSSN	NQTV	NVTD	NSTT	x	x	NGTT	NGTC	NVSD
54	A/duck/Cambodia/Z416W27M3/2015	P	NSTE	NVSY	NRTF	NTTL	NVSR	NCSK	NGTY	NSSN	NQTE	NVTN	x	x	NWSK	NGTT	NGTC	x
55	A/duck/Cambodia/Z495W31M3/2015	V	NSTE	NVSY	NRTF	NTTL	NVSK	NCSK	NGTY	NSSN	x	NVTE	x	NTTL	NWSK	NGTS	NGTC	x
56	A/duck/Cambodia/Z544W34M1/2015	V	NSTE	NVSY	NRTF	NTTL	NVSK	NCSK	NGTY	NSSN	x	NVTE	x	NTTL	NWSK	NGTS	NGTC	x
57	A/duck/Cambodia/Z566W35M1/2015	P	NSTE	NVSY	NRTF	NTTL	NVSR	NCSK	NGTY	NSSN	x	NVTE	x	NTTL	NWSK	NGTS	NGTC	x
58	A/duck/Cambodia/Z605W37M1/2015	V	NSTE	NVSY	NRTF	NTTL	NVSK	NCSK	NGTY	NSSN	x	NVTE	x	NTTL	NWSK	NGTS	NGTC	x
59	A/duck/Cambodia/Z606W37M1/2015	V	NSTE	NVSY	NRTF	NTTL	NVSK	NCSK	NGTY	NSSN	x	NVTE	x	NTTL	NWSK	NGTS	NGTC	x
60	A/duck/Cambodia/Z684W41M1/2015	V	NSTE	NVSY	NRTF	NTTL	NVSR	NCSK	NGTY	NSSN	x	NVTE	x	NTTL	NWSK	NGTS	NGTC	x
61	A/duck/Cambodia/Z76W10M3/2015	P	NSTE	NVSY	NRTF	NTTL	NVSR	NCSK	NGTY	NSSN	NQTV	NVTD	NSTT	x	x	NGTT	NGTC	x
62	A/duck/Cambodia/Z845W49M1/2015	V	NSTE	NVSY	NRTF	NTTL	NVSK	NCSK	NGTY	NSSN	x	NVTE	NSTT	x	NWSK	NGTS	NGTC	x
63	A/duck/Cambodia/Z854W49M3/2015	V	NSTE	NVSY	NRTF	NTTL	NVSK	NCSK	NGTY	NSSN	x	NVTE	x	NTTL	NWSK	NGTS	NGTC	x
64	A/duck/Cambodia/Z914W52M3/2015	P	NSTE	NVSY	NRTF	NTTL	NVSK	NCSK	NGTY	NSSD	x	NITN	x	NTTL	x	NGTS	NGTC	x
The x symbol indicates N-glycosylation was not predicted at this site
Variable N-glycosylation sites are shaded orange
