# Supplementary material for: The evolution and genetic diversity of avian influenza A(H9N2) viruses in Cambodia, 2015 – 2016
Source: PLoS One. 2019 Dec 9;14(12):e0225428. doi: 10.1371/journal.pone.0225428 (PMC6901181; doi:10.1371/journal.pone.0225428)
Supplement: S6 Table — (XLSX) [file pone.0225428.s010.xlsx]

## Sheet: S6 - Selection pressure
			FELa			FUBARb			MEMEa			SLACa
Protein	No. codon sites		Positive	Negative		Positive	Negative		Positive	Negative		Positive	Negative
PB2	759		2 (389, 758)	407		1 (389)	574		12 (66, 80, 173, 205, 289, 389, 556, 598, 647, 718, 757, 758)	N/A		0	279
PB1	758		0	258		0	399		2 (62, 596)	N/A		0	133
PA	716		1 (337)	227		1 (142)	337		5 (162, 312, 322, 399, 618)	N/A		0	118
HA	560		2 (78, 158)	125		2 (158, 326)	217		3 (78, 158, 190)	N/A		0	27
NP	498		0	182		2 (452, 482)	259		1 (494)	N/A		0	114
NA	469		7 (9, 12, 70, 308, 312, 390, 416)	143		2 (12, 416)	168		9 (9, 12, 37, 45, 52, 81, 302, 416, 465)	N/A		0	82
M1	252		1 (181)	56		0	45		0	N/A		0	26
M2	97		2 (21, 97)	10		5 (10, 12, 21, 32, 97)	7		2 (21, 97)	N/A		1 (21)	5
NS1	237		1 (27)	41		1 (80)	19		0	N/A		0	27
NS2	121		0	24		1 (119)	16		1 (119)	N/A		0	11
The number of statistically significant sites determined to be under positive or negative selection are shown for each method.
For positively selected sites the codon position is indicated in parenthesis and codons identified by more than one method are indicated in bold.
a MEME, FEL and SLAC p-value threshold of <0.1
b FUBAR posterior probability ≥0.9
HA H3 and NA N2 numbering is used
