# Supplementary material for: The evolution and genetic diversity of avian influenza A(H9N2) viruses in Cambodia, 2015 – 2016
Source: PLoS One. 2019 Dec 9;14(12):e0225428. doi: 10.1371/journal.pone.0225428 (PMC6901181; doi:10.1371/journal.pone.0225428)
Supplement: S7 Table — (XLSX) [file pone.0225428.s011.xlsx]

## Sheet: S7 - NAI Data
			Zanamivir			Oseltamivir			Peramivir			Laninamivir
No.	Virus Designation	Genotype	IC50	Fold Change		IC50	Fold Change		IC50	Fold Change		IC50	Fold Change
1	A/chicken/Cambodia/a29W9M1/2016	V	5.04	0.418101		1.28	0.436042		0.74	0.265709		5.37	0.37007
2	A/chicken/Cambodia/a30W9M1/2016	V	20.68	1.71554		5.02	1.7101		3.84	1.37882		25.54	1.76007
3	A/chicken/Cambodia/a58W22M1/2016	V	9.8	0.812974		2.17	0.739227		2.09	0.750449		10.32	0.711197
4	A/chicken/Cambodia/a59W22M1/2016	P	43.04	3.57045		10.33	3.51899		7.39	2.6535		48.7	3.35613
5	A/chicken/Cambodia/a77W22M1/2016	V	28.57	2.37007		6.47	2.20405		5.32	1.91023		35.65	2.4568
6	A/chicken/Cambodia/a79W22M1/2016	V	9.98	0.827907		2.36	0.803952		3.66	1.31418		15.69	1.08127
7	A/chicken/Cambodia/a80W22M1/2016	V	2.19	0.181675		0.4	0.136263		0.36	0.129264		2.7	0.186069
8	A/chicken/Cambodia/Z150W14M1/2015	V	2.32	0.192459		0.47	0.160109		0.26	0.0933573		2.39	0.164705
9	A/chicken/Cambodia/Z269W20M1/2015	V	2.34	0.194118		0.5	0.170329		0.58	0.208259		3.96	0.272901
10	A/chicken/Cambodia/Z27W8M1/2015	P	10.45	0.866896		2.05	0.698348		1.78	0.639138		14.83	1.022
11	A/chicken/Cambodia/Z308W22M1/2015	P	2.55	0.211539		0.5	0.170329		0.22	0.0789946		3.36	0.231552
12	A/chicken/Cambodia/Z30W8M1/2015	P	2.83	0.234767		0.72	0.245273		0.25	0.0897666		2.62	0.180556
13	A/chicken/Cambodia/Z350W24M1/2015	P	5.15	0.427226		1.46	0.49736		0.64	0.229803		4.58	0.315628
14	A/chicken/Cambodia/Z518W32M3/2015	V	34.49	2.86117		8.59	2.92625		7.66	2.75045		47.74	3.28997
15	A/chicken/Cambodia/Z519W32M3/2015	P	24.07	1.99676		5.73	1.95197		5.21	1.87074		31.08	2.14186
16	A/chicken/Cambodia/Z530W33M1/2015	V	2.16	0.179186		0.42	0.143076		0.17	0.0610413		2.04	0.140585
17	A/chicken/Cambodia/Z567W35M1/2015	P	7.02	0.582355		1.71	0.582524		1.18	0.423698		7.84	0.540289
18	A/chicken/Cambodia/Z640W38M3/2015	P	2.78	0.230619		0.46	0.156702		0.2	0.0718133		2.54	0.175043
19	A/chicken/Cambodia/Z648W39M1/2015	P	5.12	0.424738		1.14	0.38835		0.63	0.226212		4.65	0.320452
20	A/chicken/Cambodia/Z748W44M1/2015	P	7.91	0.656186		2.11	0.718787		1.23	0.441652		7.94	0.547181
21	A/chicken/Cambodia/Z789W46M1/2015	V	38.05	3.1565		9.15	3.11702		8.47	3.04129		50.28	3.46502
22	A/chicken/Cambodia/Z820W47M3/2015	V	8.19	0.679414		2.35	0.800545		1.47	0.527828		8.26	0.569233
23	A/chicken/Cambodia/Z838W48M3/2015	V	9.06	0.751587		2.21	0.752853		1.49	0.535009		10.43	0.718777
24	A/chicken/Cambodia/Z839W48M3/2015	V	19.03	1.57866		4.52	1.53977		3.19	1.14542		20.49	1.41206
25	A/chicken/Cambodia/Z858W49M3/2015	V	2.99	0.24804		0.57	0.194175		0.41	0.147217		3.37	0.232242
26	A/chicken/Cambodia/Z860W49M3/2015	V	8.62	0.715086		1.9	0.647249		1.32	0.473968		8.03	0.553383
27	A/chicken/Cambodia/Z869W50M1/2015	P	21.52	1.78523		5.89	2.00647		5.27	1.89228		24.03	1.65601
28	A/chicken/Cambodia/Z888W51M1/2015	P	17.02	1.41192		4.85	1.65219		3.25	1.16697		14.61	1.00684
29	A/chicken/Cambodia/Z909W52M1/2015	P	3.33	0.276245		0.92	0.313405		0.46	0.165171		2.86	0.197095
30	A/duck/Cambodia/a33W9M1/2016	V	29.29	2.4298		7.52	2.56174		6.42	2.30521		42.81	2.95023
31	A/duck/Cambodia/a34W9M1/2016	V	15.82	1.31237		4.48	1.52615		3.18	1.14183		20.3	1.39896
32	A/duck/Cambodia/a36W9M1/2016	V	36.46	3.0246		8.63	2.93987		6.5	2.33393		41.53	2.86202
33	A/duck/Cambodia/Z284W21M1/2015	P	2.99	0.24804		0.39	0.132856		0.32	0.114901		2.24	0.154368
34	A/duck/Cambodia/Z566W35M1/2015	P	3.36	0.278734		0.51	0.173735		0.51	0.183124		3.61	0.248781
35	A/duck/Cambodia/Z605W37M1/2015	V	4.92	0.408146		1.14	0.38835		0.68	0.244165		5.12	0.352842
36	A/duck/Cambodia/Z684W41M1/2015	V	10.26	0.851134		2.94	1.00153		20.9	7.50449		13.51	0.931034
37	A/duck/Cambodia/Z76W10M3/2015	P	5.99	0.49691		1.36	0.463294		0.86	0.308797		6.59	0.454146
38	A/duck/Cambodia/Z845W49M1/2015	V	13.02	1.08009		3.44	1.17186		2.77	0.994614		18.15	1.2508
39	A/duck/Cambodia/Z854W49M3/2015	V	2.5	0.207391		0.59	0.200988		0.3	0.10772		3	0.206743
40	A/duck/Cambodia/Z914W52M3/2015	P	1.27	0.105355		0.17	0.0579118		0.22	0.0789946		1.67	0.115087
